# Supplementary material for: Impaired airway epithelial miR-155/BACH1/NRF2 axis and hypoxia gene expression during RSV infection in children with down syndrome
Source: Front Pediatr. 2025 May 21;13:1553571. doi: 10.3389/fped.2025.1553571 (PMC12134073; doi:10.3389/fped.2025.1553571)
Supplement: Supplementary file 2 [file Table1.xlsx]

## Sheet: Table E1 Donors
Donor	Age	Race	Sex	TS21
1	10 months	Caucasian	Male	No
2	2 years	African American	Male	No
3	13 years	African American	Male	No
4	15 months	African American	Male	No
5	6 years	African American	Male	No
6	1.8 years	African American	Male	No
7	6 years	Other-not specified	Female	No
8	18 months	African American	Female	Yes
9	5 years	African American	Female	Yes
10	6 years	African American	Male	Yes
11	13 years	Caucasian	Female	Yes
12	18 months	African American	Male	Yes
13	22 months	Native American	Female	Yes

## Sheet: Table E2 miR-155 Targets
Target Rank	Target Score	SYMBOL	GENENAME	miR-155	Control scrmiRNA	Fold change
1	99	JARID2	jumonji and AT-rich interaction domain containing 2	8.52	10.65	-2.13
2	99	ZNF652	zinc finger protein 652	6.92	8.08	-1.16
3	99	BACH1	BTB domain and CNC homolog 1	10.36	11.96	-1.6
4	99	ZIC3	Zic family member 3	4	4.11	-0.11
5	97	IRF2BP2	interferon regulatory factor 2 binding protein 2	10.8	11.04	-0.24
6	97	KDM5B	lysine demethylase 5B	12.02	12.43	-0.41
7	97	ZNF98	zinc finger protein 98	8.47	8.73	-0.26
8	97	OLFML3	olfactomedin like 3	5.39	4.87	0.52
9	97	TBR1	T-box, brain 1	4.08	4.3	-0.22
10	96	CDX1	caudal type homeobox 1	4.4	4.34	0.06
11	96	CHAF1A	chromatin assembly factor 1 subunit A	4.66	4.75	-0.09
12	96	MPEG1	macrophage expressed 1	4.07	4.35	-0.28
13	96	FOS	Fos proto-oncogene, AP-1 transcription factor subunit	4.85	4.8	0.05
14	96	ACTL7A	actin like 7A	5.49	5.83	-0.34
15	96	MARCHF1	membrane associated ring-CH-type finger 1	5.14	5.05	0.09
16	96	IKBIP	IKBKB interacting protein	5.29	6.78	-1.49
17	95	TP53INP1	tumor protein p53 inducible nuclear protein 1	11.27	10.74	0.53
18	95	GYG1	glycogenin 1	6.77	7.68	-0.91
19	95	MYBL1	MYB proto-oncogene like 1	4.15	4.27	-0.12
20	95	GABARAPL1	GABA type A receptor associated protein like 1	12.35	12.5	-0.15
21	95	KANSL1	KAT8 regulatory NSL complex subunit 1	9.43	9.73	-0.3
22	95	TSHZ3	teashirt zinc finger homeobox 3	5.2	6.14	-0.94
23	95	VAV3	vav guanine nucleotide exchange factor 3	5.2	5.2	0
24	95	RGP1	RGP1 homolog, RAB6A GEF complex partner 1	6.9	7.66	-0.76
25	94	LCORL	ligand dependent nuclear receptor corepressor like	9.19	11.22	-2.03
26	94	TWF1	twinfilin actin binding protein 1	7.91	11.98	-4.07
27	94	RPS6KA3	ribosomal protein S6 kinase A3	8.14	8.69	-0.55
28	94	CARD11	caspase recruitment domain family member 11	5.89	5.41	0.48
29	94	DPY19L1	dpy-19 like C-mannosyltransferase 1	6.57	8.11	-1.54
30	94	TRAM1	translocation associated membrane protein 1	14.12	17.63	-3.51
31	94	LSM14A	LSM14A, mRNA processing body assembly factor	9.51	10.33	-0.82
32	94	TRIM32	tripartite motif containing 32	7.28	7.41	-0.13
33	94	E2F2	E2F transcription factor 2	4.29	4.52	-0.23
34	93	CSNK1G2	casein kinase 1 gamma 2	5.26	6.09	-0.83
35	93	MYB	MYB proto-oncogene, transcription factor	5.31	4.77	0.54
36	93	VMA21	VMA21, vacuolar ATPase assembly factor	8.36	10.04	-1.68
37	93	ZNF236	zinc finger protein 236	8.61	9.06	-0.45
38	93	TLE4	transducin like enhancer of split 4	8.79	8.77	0.02
39	93	ASAP2	ArfGAP with SH3 domain, ankyrin repeat and PH domain 2	8.99	9.71	-0.72
40	93	HIVEP2	human immunodeficiency virus type I enhancer binding protein 2	6.58	7.92	-1.34
41	93	MIDN	midnolin	9.9	10.54	-0.64
42	93	WEE1	WEE1 G2 checkpoint kinase	10.62	10.78	-0.16
43	93	CSRNP2	cysteine and serine rich nuclear protein 2	6.71	6.18	0.53
44	93	G2E3	G2/M-phase specific E3 ubiquitin protein ligase	6.36	6.88	-0.52
45	92	ARID2	AT-rich interaction domain 2	8.49	9.42	-0.93
46	92	ZMYM2	zinc finger MYM-type containing 2	8.37	9.4	-1.03
47	92	UBQLN1	ubiquilin 1	10.29	11.7	-1.41
48	92	ZNF492	zinc finger protein 492	5.95	5.8	0.15
49	92	C2orf80	chromosome 2 open reading frame 80	4.13	3.92	0.21
50	92	SMAD2	SMAD family member 2	11.53	11.71	-0.18
51	92	DET1	DET1, COP1 ubiquitin ligase partner	5.17	6.4	-1.23
52	92	ATXN7L1	ataxin 7 like 1	6.21	6.08	0.13
53	92	ZNF860	zinc finger protein 860	5.13	5.56	-0.43
54	92	MED13L	mediator complex subunit 13 like	10.61	10.81	-0.2
55	91	ZC2HC1B	zinc finger C2HC-type containing 1B	4.24	4.13	0.11
56	91	UNC80	unc-80 homolog, NALCN channel complex subunit	4.6	5.07	-0.47
57	91	ZBTB41	zinc finger and BTB domain containing 41	8.76	8.92	-0.16
58	91	SGK3	serum/glucocorticoid regulated kinase family member 3	5.34	6.21	-0.87
59	91	SEMA5A	semaphorin 5A	5.21	5.2	0.01
60	91	DYNC1I1	dynein cytoplasmic 1 intermediate chain 1	4.1	3.84	0.26
61	91	MED21	mediator complex subunit 21	8.96	9.71	-0.75
62	91	TRAF3	TNF receptor associated factor 3	8.88	10.74	-1.86
63	91	CSF1R	colony stimulating factor 1 receptor	5.66	5.44	0.22
64	91	MITF	melanocyte inducing transcription factor	5.03	4.96	0.07
65	91	SPRTN	SprT-like N-terminal domain	7.86	8.45	-0.59
66	90	KLHL4	kelch like family member 4	4.71	4.5	0.21
67	90	PLEKHA1	pleckstrin homology domain containing A1	12.33	12.93	-0.6
68	90	PALD1	phosphatase domain containing paladin 1	4.88	4.8	0.08
69	90	RICTOR	RPTOR independent companion of MTOR complex 2	9.24	10.62	-1.38
70	90	MAP3K7	mitogen-activated protein kinase kinase kinase 7	9.74	10.48	-0.74
71	89	INTS6	integrator complex subunit 6	8.02	9.39	-1.37
72	89	RAB11FIP2	RAB11 family interacting protein 2	6.29	7.56	-1.27
73	89	LDLRAD3	low density lipoprotein receptor class A domain containing 3	7.06	8.34	-1.28
74	89	CLCN3	chloride voltage-gated channel 3	9.09	9.94	-0.85
75	89	CD36	CD36 molecule	4.67	5.53	-0.86
76	89	RCN2	reticulocalbin 2	8.19	11.95	-3.76
77	89	TAB2	TGF-beta activated kinase 1 (MAP3K7) binding protein 2	9.82	11.27	-1.45
78	89	ZNF431	zinc finger protein 431	9.32	9.73	-0.41
79	89	STRN	striatin	12.03	11.21	0.82
80	88	IKBKE	inhibitor of nuclear factor kappa B kinase subunit epsilon	6.3	6.21	0.09
81	88	SMUG1	single-strand-selective monofunctional uracil-DNA glycosylase 1	7.29	6.86	0.43
82	88	WBP1L	WW domain binding protein 1 like	9.94	10.64	-0.7
83	88	TDRD9	tudor domain containing 9	4.15	4.44	-0.29
84	88	SERPINA10	serpin family A member 10	4.11	4.28	-0.17
85	88	DDX3Y	DEAD-box helicase 3 Y-linked	10.18	10.64	-0.46
86	88	GALT	galactose-1-phosphate uridylyltransferase	5.02	5.1	-0.08
87	88	CEBPB	CCAAT enhancer binding protein beta	6.74	6.7	0.04
88	88	FBXL7	F-box and leucine rich repeat protein 7	6.44	6.28	0.16
89	88	MYO1D	myosin ID	8.91	10.99	-2.08
90	88	ANKFY1	ankyrin repeat and FYVE domain containing 1	6.51	6.94	-0.43
91	88	RREB1	ras responsive element binding protein 1	10.8	11.25	-0.45
92	87	BOC	BOC cell adhesion associated, oncogene regulated	4.58	4.26	0.32
93	87	STXBP5L	syntaxin binding protein 5 like	4.38	4.22	0.16
94	87	ATP2C1	ATPase secretory pathway Ca2+ transporting 1	11.65	11.48	0.17
95	87	TAPT1	transmembrane anterior posterior transformation 1	6.55	7.42	-0.87
96	87	JADE1	jade family PHD finger 1	4.38	4.21	0.17
97	87	IL6R	interleukin 6 receptor	5.72	5.02	0.7
98	87	ANTXR1	ANTXR cell adhesion molecule 1	12.66	12.91	-0.25
99	87	FGF7	fibroblast growth factor 7	4.72	5.01	-0.29
100	87	RBP2	retinol binding protein 2	4.25	4.14	0.11
101	87	DYRK2	dual specificity tyrosine phosphorylation regulated kinase 2	6.78	7.01	-0.23
102	87	AICDA	activation induced cytidine deaminase	4.23	4.17	0.06
103	87	CBL	Cbl proto-oncogene	7.29	8.46	-1.17
104	87	SMARCA4	SWI/SNF related, matrix associated, actin dependent regulator of chromatin, subfamily a, member 4	8.86	8.82	0.04
105	87	CTTNBP2NL	CTTNBP2 N-terminal like	11.55	12.65	-1.1
106	87	GABRA1	gamma-aminobutyric acid type A receptor alpha1 subunit	4.4	4.27	0.13
107	87	GDPD1	glycerophosphodiester phosphodiesterase domain containing 1	5.5	6.32	-0.82
108	87	KRAS	KRAS proto-oncogene, GTPase	8.22	10.37	-2.15
109	87	HNRNPA3	heterogeneous nuclear ribonucleoprotein A3	10.28	11.19	-0.91
110	87	SCUBE2	signal peptide, CUB domain and EGF like domain containing 2	4.27	4.3	-0.03
111	86	LRRC59	leucine rich repeat containing 59	9.81	10.63	-0.82
112	86	SATB1	SATB homeobox 1	8.8	9.34	-0.54
113	86	EHD1	EH domain containing 1	7.05	7.48	-0.43
114	86	RC3H2	ring finger and CCCH-type domains 2	10.08	11.74	-1.66
115	86	DIPK1A	divergent protein kinase domain 1A	7.44	9.19	-1.75
116	86	ZBTB38	zinc finger and BTB domain containing 38	13.35	14.59	-1.24
117	86	CARD10	caspase recruitment domain family member 10	4.93	5.66	-0.73
118	86	TRIP13	thyroid hormone receptor interactor 13	4.72	5.29	-0.57
119	86	FXR1	FMR1 autosomal homolog 1	12.84	12.81	0.03
120	86	RELA	RELA proto-oncogene, NF-kB subunit	9.35	11.02	-1.67
121	86	DCUN1D3	defective in cullin neddylation 1 domain containing 3	6.14	6.68	-0.54
122	86	SEC14L5	SEC14 like lipid binding 5	3.97	3.99	-0.02
123	86	TTC21B	tetratricopeptide repeat domain 21B	5.93	5.94	-0.01
124	86	PLEKHB2	pleckstrin homology domain containing B2	8.26	9.24	-0.98
125	86	C10orf90	chromosome 10 open reading frame 90	4.21	4.24	-0.03
126	86	MAP3K14	mitogen-activated protein kinase kinase kinase 14	4.37	4.53	-0.16
127	86	SCG2	secretogranin II	4.33	4.52	-0.19
128	86	LAT2	linker for activation of T cells family member 2	4.78	4.48	0.3
129	86	DHX40	DEAH-box helicase 40	7.34	9.06	-1.72
130	85	RPS6KA5	ribosomal protein S6 kinase A5	5	5.55	-0.55
131	85	AKTIP	AKT interacting protein	8.02	7.76	0.26
132	85	ETS1	ETS proto-oncogene 1, transcription factor	9.31	10.26	-0.95
133	85	LRIF1	ligand dependent nuclear receptor interacting factor 1	5.8	6.84	-1.04
134	85	FAM199X	family with sequence similarity 199, X-linked	6.95	7.73	-0.78
135	85	TRIP11	thyroid hormone receptor interactor 11	7.65	8.19	-0.54
136	85	MCM8	minichromosome maintenance 8 homologous recombination repair factor	7.19	8.6	-1.41
137	85	ENTPD5	ectonucleoside triphosphate diphosphohydrolase 5	5.3	5.15	0.15
138	85	TYRP1	tyrosinase related protein 1	4.23	3.94	0.29
139	85	SESTD1	SEC14 and spectrin domain containing 1	8.41	8.62	-0.21
140	85	ARL6IP5	ADP ribosylation factor like GTPase 6 interacting protein 5	13.86	15.02	-1.16
141	85	C12orf40	chromosome 12 open reading frame 40	4.24	3.83	0.41
142	85	FAR1	fatty acyl-CoA reductase 1	9.7	12.36	-2.66
143	85	ZKSCAN5	zinc finger with KRAB and SCAN domains 5	5.83	6.17	-0.34
144	85	GJA5	gap junction protein alpha 5	4.19	4.19	0
145	84	DNAJB1	DnaJ heat shock protein family (Hsp40) member B1	11.37	11.85	-0.48
146	84	RUFY2	RUN and FYVE domain containing 2	10.21	11.75	-1.54
147	84	FAM135A	family with sequence similarity 135 member A	6.94	7.83	-0.89
148	84	SARAF	store-operated calcium entry associated regulatory factor	7.74	9.07	-1.33
149	84	OOEP	oocyte expressed protein	4.4	4.17	0.23
150	84	SP1	Sp1 transcription factor	12.05	12.38	-0.33
151	84	KDM2A	lysine demethylase 2A	8.69	8.6	0.09
152	84	ZDHHC20	zinc finger DHHC-type containing 20	9.37	10.97	-1.6
153	84	BTN2A2	butyrophilin subfamily 2 member A2	8.46	8.46	0
154	84	VPS36	vacuolar protein sorting 36 homolog	8.47	9.42	-0.95
155	84	USH2A	usherin	4.47	4.68	-0.21
156	84	PDLIM5	PDZ and LIM domain 5	14.49	15.97	-1.48
157	84	PPM1D	protein phosphatase, Mg2+/Mn2+ dependent 1D	7.72	7.39	0.33
158	84	MEF2A	myocyte enhancer factor 2A	10.89	12.57	-1.68
159	84	TCF7L2	transcription factor 7 like 2	5.07	6.21	-1.14
160	84	PTPRJ	protein tyrosine phosphatase, receptor type J	6.77	6.6	0.17
161	84	TRPS1	transcriptional repressor GATA binding 1	5.91	5.96	-0.05
162	84	PTPN2	protein tyrosine phosphatase, non-receptor type 2	8.87	9.83	-0.96
163	84	PSIP1	PC4 and SFRS1 interacting protein 1	6.53	7.62	-1.09
164	84	CYB561D1	cytochrome b561 family member D1	4.44	4.16	0.28
165	83	AHRR	aryl-hydrocarbon receptor repressor	5.15	4.98	0.17
166	83	MYO10	myosin X	9.6	11.8	-2.2
167	83	PICALM	phosphatidylinositol binding clathrin assembly protein	11.23	14.76	-3.53
168	83	FMNL2	formin like 2	8.27	9.66	-1.39
169	83	ZNF761	zinc finger protein 761	9.58	10.37	-0.79
170	83	CNOT7	CCR4-NOT transcription complex subunit 7	13.31	13.47	-0.16
171	83	OTUB2	OTU deubiquitinase, ubiquitin aldehyde binding 2	7.62	7.61	0.01
172	83	BSDC1	BSD domain containing 1	7.11	6.99	0.12
173	83	PAK5	p21 (RAC1) activated kinase 5	4.42	4.14	0.28
174	83	FBXO33	F-box protein 33	5.17	5.16	0.01
175	83	BNC2	basonuclin 2	5.12	4.58	0.54
176	83	VPS18	VPS18, CORVET/HOPS core subunit	6.87	6.22	0.65
177	83	EYA2	EYA transcriptional coactivator and phosphatase 2	9.39	9.62	-0.23
178	83	GLUL	glutamate-ammonia ligase	16.32	15.64	0.68
179	83	CAB39	calcium binding protein 39	10.42	11.85	-1.43
180	82	LRRTM2	leucine rich repeat transmembrane neuronal 2	4.95	4.72	0.23
181	82	S1PR1	sphingosine-1-phosphate receptor 1	4.47	4.42	0.05
182	82	TENM3	teneurin transmembrane protein 3	5.76	5.9	-0.14
183	82	KLF3	Kruppel like factor 3	12.03	12.48	-0.45
184	82	ECSCR	endothelial cell surface expressed chemotaxis and apoptosis regulator	5.2	4.99	0.21
185	82	PATJ	PATJ, crumbs cell polarity complex component	9.29	10.12	-0.83
186	82	PIWIL3	piwi like RNA-mediated gene silencing 3	4.22	3.99	0.23
187	82	RPS6KB1	ribosomal protein S6 kinase B1	9.84	11.89	-2.05
188	82	CDC42EP4	CDC42 effector protein 4	4.99	5.68	-0.69
189	82	UBXN8	UBX domain protein 8	4.32	5.17	-0.85
190	82	C8orf44	chromosome 8 open reading frame 44	5.49	5.38	0.11
191	82	RAPGEF2	Rap guanine nucleotide exchange factor 2	7.98	8.89	-0.91
192	82	CACUL1	CDK2 associated cullin domain 1	10.56	12.16	-1.6
193	82	ZSCAN12	zinc finger and SCAN domain containing 12	4.19	4.14	0.05
194	82	C1GALT1	core 1 synthase, glycoprotein-N-acetylgalactosamine 3-beta-galactosyltransferase 1	10.15	11.78	-1.63
195	82	C5orf64	chromosome 5 open reading frame 64	4.19	4.56	-0.37
196	82	MBTD1	mbt domain containing 1	6.89	7.29	-0.4
197	82	SALL1	spalt like transcription factor 1	4.8	4.65	0.15
198	82	TRPM8	transient receptor potential cation channel subfamily M member 8	3.96	3.93	0.03
199	82	GPM6B	glycoprotein M6B	5.36	4.97	0.39
200	82	MAP3K10	mitogen-activated protein kinase kinase kinase 10	4.99	5.03	-0.04
201	82	ACTA1	actin, alpha 1, skeletal muscle	7.97	9.25	-1.28
202	82	WDR72	WD repeat domain 72	4.32	4.18	0.14
203	81	PCDHB6	protocadherin beta 6	4.19	4.02	0.17
204	81	PCDHB1	protocadherin beta 1	4.17	4.23	-0.06
205	81	PCDHB10	protocadherin beta 10	4.29	4.38	-0.09
206	81	SOCS1	suppressor of cytokine signaling 1	4.83	4.97	-0.14
207	81	PCDHB5	protocadherin beta 5	4.24	4.25	-0.01
208	81	PCDHB13	protocadherin beta 13	4.87	5.03	-0.16
209	81	ZNF845	zinc finger protein 845	8.92	9.98	-1.06
210	81	HBP1	HMG-box transcription factor 1	11.83	12.91	-1.08
211	81	LRRC8B	leucine rich repeat containing 8 VRAC subunit B	6.46	6.83	-0.37
212	81	WWC1	WW and C2 domain containing 1	8.81	10.07	-1.26
214	81	MAP4K3	mitogen-activated protein kinase kinase kinase kinase 3	9.3	10.37	-1.07
215	81	PCDHB8	protocadherin beta 8	5	4.84	0.16
216	81	PCDHB11	protocadherin beta 11	9.04	8.91	0.13
218	81	NARS	asparaginyl-tRNA synthetase	10.77	12.97	-2.2
219	81	PCDHB12	protocadherin beta 12	6.87	6.73	0.14
220	81	MEIS1	Meis homeobox 1	8.58	8.7	-0.12
221	81	USP9X	ubiquitin specific peptidase 9 X-linked	12.87	13.69	-0.82
222	81	FBXO48	F-box protein 48	4.74	5.18	-0.44
223	81	PCDHB9	protocadherin beta 9	5	4.78	0.22
224	81	PCDHB2	protocadherin beta 2	4.89	4.03	0.86
225	81	RCOR1	REST corepressor 1	5.73	7.9	-2.17
226	81	PCDHB4	protocadherin beta 4	4.43	4.35	0.08
227	81	PCDHB3	protocadherin beta 3	4.59	4.15	0.44
228	81	PCDHB7	protocadherin beta 7	4.79	5.05	-0.26
229	80	H3F3A	H3 histone family member 3A	11.24	14.7	-3.46
230	80	INPP5D	inositol polyphosphate-5-phosphatase D	7.67	7.07	0.6
231	80	ARVCF	ARVCF, delta catenin family member	4.69	4.22	0.47
232	80	ZSWIM6	zinc finger SWIM-type containing 6	10.41	11.44	-1.03
233	80	MYOZ2	myozenin 2	4.16	4.11	0.05
234	80	ZPLD1	zona pellucida like domain containing 1	4.61	5.14	-0.53
235	80	RBMS3	RNA binding motif single stranded interacting protein 3	9.35	11.18	-1.83
236	80	ITK	IL2 inducible T cell kinase	4.32	4.14	0.18
237	80	DMAC1	distal membrane arm assembly complex 1	7.75	7.85	-0.1
238	80	TPRKB	TP53RK binding protein	5.35	5.94	-0.59

## Sheet: Table E3 miR-155 all genes≥1.5
PROBEID	ENTREZID	SYMBOL	GENENAME	miR-155	Control scrmiRNA	Fold change
TC1400009421.hg.1	2877	GPX2	glutathione peroxidase 2	13.07	8.58	4.49
TC2200007204.hg.1	3162	HMOX1	heme oxygenase 1	9.14	4.81	4.33
TC0500007738.hg.1	4131	MAP1B	microtubule associated protein 1B	14	10.07	3.93
TC0100010140.hg.1	23208	SYT11	synaptotagmin 11	8.92	5.02	3.9
TC0100009938.hg.1	10962	MLLT11	MLLT11, transcription factor 7 cofactor	13.64	10.54	3.1
TC0300011200.hg.1	7086	TKT	transketolase	14.06	11.03	3.03
TC1200007626.hg.1	25840	METTL7A	methyltransferase like 7A	8.46	5.58	2.88
TC0400007344.hg.1	7345	UCHL1	ubiquitin C-terminal hydrolase L1	9.84	7.03	2.81
TC1600010732.hg.1	1728	NQO1	NAD(P)H quinone dehydrogenase 1	11.46	8.75	2.71
TC0X00007129.hg.1	7317	UBA1	ubiquitin like modifier activating enzyme 1	9.27	6.56	2.71
TC0800007114.hg.1	51435	SCARA3	scavenger receptor class A member 3	10.09	7.51	2.58
TC1100011514.hg.1	1717	DHCR7	7-dehydrocholesterol reductase	12.88	10.32	2.56
TC0700007409.hg.1	83605	CCM2	CCM2 scaffold protein	8.98	6.49	2.49
TC1100013022.hg.1	9415	FADS2	fatty acid desaturase 2	13.44	10.98	2.46
TC0500009093.hg.1	3340	NDST1	N-deacetylase and N-sulfotransferase 1	10.85	8.45	2.4
TC0600011441.hg.1	7917	BAG6	BCL2 associated athanogene 6	12.76	10.37	2.39
TC1600007096.hg.1	79905	TMC7	transmembrane channel like 7	9.98	7.6	2.38
TC0400007542.hg.1	3815	KIT	KIT proto-oncogene receptor tyrosine kinase	8.61	6.26	2.35
TC1600011186.hg.1	8140	SLC7A5	solute carrier family 7 member 5	13.74	11.4	2.34
TC0800007086.hg.1	1808	DPYSL2	dihydropyrimidinase like 2	8.45	6.11	2.34
TC0100018443.hg.1	8613	PLPP3	phospholipid phosphatase 3	10.05	7.72	2.33
TC0X00010473.hg.1	1831	TSC22D3	TSC22 domain family member 3	8.27	6.01	2.26
TC1200010902.hg.1	283373	ANKRD52	ankyrin repeat domain 52	8.44	6.2	2.24
TC0600009234.hg.1	254228	CALHM5	calcium homeostasis modulator family member 5	8.78	6.55	2.23
TC0X00011211.hg.1	2539	G6PD	glucose-6-phosphate dehydrogenase	11.02	8.81	2.21
TC0500009211.hg.1	26999	CYFIP2	cytoplasmic FMR1 interacting protein 2	9.71	7.55	2.16
TC1500007619.hg.1	4091	SMAD6	SMAD family member 6	7.11	5	2.11
TC0700007993.hg.1	1364	CLDN4	claudin 4	12.62	10.54	2.08
TC0900006762.hg.1	340485	ACER2	alkaline ceramidase 2	10.72	8.65	2.07
TC0700009134.hg.1	51200	CPA4	carboxypeptidase A4	12.28	10.25	2.03
TC1600008034.hg.1	65009	NDRG4	NDRG family member 4	8.88	6.86	2.02
TC1200012622.hg.1	55652	SLC48A1	solute carrier family 48 member 1	10.46	8.52	1.94
TC0600007306.hg.1	10384	BTN3A3	butyrophilin subfamily 3 member A3	8.47	6.53	1.94
TC1700010762.hg.1	10493	VAT1	vesicle amine transport 1	14.07	12.15	1.92
TC0200016424.hg.1	81606	LBH	limb bud and heart development	10.5	8.59	1.91
TC0100006818.hg.1	5226	PGD	phosphogluconate dehydrogenase	9.52	7.61	1.91
TC1100008005.hg.1	823	CAPN1	calpain 1	11.55	9.66	1.89
TC0600011145.hg.1	8365	HIST1H4H	histone cluster 1 H4 family member h	10.64	8.76	1.88
TC0500009706.hg.1	8878	SQSTM1	sequestosome 1	15.21	13.34	1.87
TC0600008066.hg.1	116138	KLHDC3	kelch domain containing 3	9.21	7.34	1.87
TC2100008098.hg.1	10311	VPS26C	VPS26 endosomal protein sorting factor C	10.45	8.58	1.87
TC0600014255.hg.1	10537	UBD	ubiquitin D	8.08	6.22	1.86
TC0200013600.hg.1	343990	KIAA1211L	KIAA1211 like	7.46	5.61	1.85
TC1100007884.hg.1	6520	SLC3A2	solute carrier family 3 member 2	13.72	11.89	1.83
TC0600007552.hg.1	780	DDR1	discoidin domain receptor tyrosine kinase 1	10.77	8.95	1.82
TC1700011260.hg.1	9110	MTMR4	myotubularin related protein 4	7.75	5.93	1.82
TC0700011876.hg.1	440	ASNS	asparagine synthetase (glutamine-hydrolyzing)	7.69	5.88	1.81
TC0100010609.hg.1	26052	DNM3	dynamin 3	7.53	5.75	1.78
TC1500010128.hg.1	23102	TBC1D2B	TBC1 domain family member 2B	11.81	10.04	1.77
TC0100011920.hg.1	2590	GALNT2	polypeptide N-acetylgalactosaminyltransferase 2	11.53	9.76	1.77
TC0700012836.hg.1	57189	KIAA1147	KIAA1147	9.11	7.35	1.76
TC0600010991.hg.1	154141	MBOAT1	membrane bound O-acyltransferase domain containing 1	8.22	6.47	1.75
TC1600011453.hg.1	10381	TUBB3	tubulin beta 3 class III	10.64	8.89	1.75
TC1100011030.hg.1	1642	DDB1	damage specific DNA binding protein 1	13	11.26	1.74
TC1400009629.hg.1	53349	ZFYVE1	zinc finger FYVE-type containing 1	8.55	6.82	1.73
TC0700009488.hg.1	835	CASP2	caspase 2	11.98	10.26	1.72
TC1000012516.hg.1	1646	AKR1C2	aldo-keto reductase family 1 member C2	15.21	13.49	1.72
TC0600012652.hg.1	84553	FAXC	failed axon connections homolog	9.88	8.17	1.71
TC1800007680.hg.1	55748	CNDP2	carnosine dipeptidase 2	12.66	10.95	1.71
TC1900008141.hg.1	29785	CYP2S1	cytochrome P450 family 2 subfamily S member 1	14.25	12.54	1.71
TC0700006567.hg.1	80727	TTYH3	tweety family member 3	12.28	10.57	1.71
TC1000011400.hg.1	27063	ANKRD1	ankyrin repeat domain 1	7.77	6.07	1.7
TC0100007184.hg.1	23252	OTUD3	OTU deubiquitinase 3	7.44	5.75	1.69
TC0100012675.hg.1	11332	ACOT7	acyl-CoA thioesterase 7	11.27	9.58	1.69
TC1100011050.hg.1	3992	FADS1	fatty acid desaturase 1	11.24	9.55	1.69
TC1700009622.hg.1	1856	DVL2	dishevelled segment polarity protein 2	8.92	7.23	1.69
TC0100013713.hg.1	83931	STK40	serine/threonine kinase 40	7.56	5.88	1.68
TC0200016686.hg.1	113419	TEX261	testis expressed 261	10.87	9.19	1.68
TC0500011702.hg.1	134429	STARD4	StAR related lipid transfer domain containing 4	9.32	7.66	1.66
TC1400010767.hg.1	23503	ZFYVE26	zinc finger FYVE-type containing 26	8.83	7.17	1.66
TC1700010693.hg.1	47	ACLY	ATP citrate lyase	12.33	10.67	1.66
TC1000010993.hg.1	10367	MICU1	mitochondrial calcium uptake 1	10.68	9.03	1.65
TC1100011131.hg.1	65998	C11orf95	chromosome 11 open reading frame 95	14.67	13.03	1.64
TC0700007137.hg.1	27241	BBS9	Bardet-Biedl syndrome 9	9.13	7.5	1.63
TC1000007895.hg.1	23555	TSPAN15	tetraspanin 15	8.88	7.25	1.63
TC1100007785.hg.1	79073	TMEM109	transmembrane protein 109	10.58	8.95	1.63
TC1900007031.hg.1	5589	PRKCSH	protein kinase C substrate 80K-H	12.31	10.68	1.63
TC0800010081.hg.1	79845	RNF122	ring finger protein 122	7.47	5.84	1.63
TC0200011837.hg.1	81553	FAM49A	family with sequence similarity 49 member A	8.71	7.09	1.62
TC0500010869.hg.1	79993	ELOVL7	ELOVL fatty acid elongase 7	8.83	7.21	1.62
TC0900010910.hg.1	11046	SLC35D2	solute carrier family 35 member D2	9.92	8.3	1.62
TC1200012714.hg.1	26353	HSPB8	heat shock protein family B (small) member 8	8.02	6.4	1.62
TC0100017064.hg.1	81788	NUAK2	NUAK family kinase 2	9.22	7.61	1.61
TC0500012302.hg.1	10007	GNPDA1	glucosamine-6-phosphate deaminase 1	8.77	7.16	1.61
TC2000007283.hg.1	6714	SRC	SRC proto-oncogene, non-receptor tyrosine kinase	10.34	8.73	1.61
TC0900012176.hg.1	81605	URM1	ubiquitin related modifier 1	8.64	7.04	1.6
TC1600007448.hg.1	11151	CORO1A	coronin 1A	7.33	5.73	1.6
TC1700012216.hg.1	3965	LGALS9	galectin 9	9.14	7.55	1.59
TC0100007645.hg.1	64129	TINAGL1	tubulointerstitial nephritis antigen like 1	13.93	12.34	1.59
TC0400006579.hg.1	118	ADD1	adducin 1	13.07	11.48	1.59
TC0500007143.hg.1	6502	SKP2	S-phase kinase associated protein 2	10.73	9.14	1.59
TC1100011032.hg.1	220002	CYB561A3	cytochrome b561 family member A3	13.97	12.38	1.59
TC1100011539.hg.1	4926	NUMA1	nuclear mitotic apparatus protein 1	10.32	8.73	1.59
TC1700010891.hg.1	9842	PLEKHM1	pleckstrin homology and RUN domain containing M1	9.17	7.58	1.59
TC0100008126.hg.1	10327	AKR1A1	aldo-keto reductase family 1 member A1	9.34	7.76	1.58
TC2200008719.hg.1	23466	CBX6	chromobox 6	7.83	6.25	1.58
TC0100018097.hg.1	84838	ZNF496	zinc finger protein 496	8.96	7.39	1.57
TC0100015627.hg.1	5565	PRKAB2	protein kinase AMP-activated non-catalytic subunit beta 2	10.35	8.78	1.57
TC0800007419.hg.1	137964	GPAT4	glycerol-3-phosphate acyltransferase 4	9.61	8.04	1.57
TC1200011870.hg.1	83892	KCTD10	potassium channel tetramerization domain containing 10	10.63	9.06	1.57
TC0900011379.hg.1	1955	MEGF9	multiple EGF like domains 9	9.2	7.63	1.57
TC0300007482.hg.1	11188	NISCH	nischarin	8.74	7.18	1.56
TC0300009035.hg.1	7220	TRPC1	transient receptor potential cation channel subfamily C member 1	7.08	5.52	1.56
TC1200010839.hg.1	3678	ITGA5	integrin subunit alpha 5	11.66	10.1	1.56
TC1600008128.hg.1	123920	CMTM3	CKLF like MARVEL transmembrane domain containing 3	10.74	9.18	1.56
TC0100009344.hg.1	6301	SARS	seryl-tRNA synthetase	11.84	10.29	1.55
TC0200014204.hg.1	9394	HS6ST1	heparan sulfate 6-O-sulfotransferase 1	8.11	6.56	1.55
TC0500012388.hg.1	1809	DPYSL3	dihydropyrimidinase like 3	7.22	5.67	1.55
TC0800007102.hg.1	2185	PTK2B	protein tyrosine kinase 2 beta	11.04	9.49	1.55
TC1900006578.hg.1	8175	SF3A2	splicing factor 3a subunit 2	11.26	9.71	1.55
TC0300006552.hg.1	64419	MTMR14	myotubularin related protein 14	9.28	7.74	1.54
TC0300012323.hg.1	11343	MGLL	monoglyceride lipase	8.79	7.25	1.54
TC1400006741.hg.1	57523	NYNRIN	NYN domain and retroviral integrase containing	10.29	8.75	1.54
TC0600012434.hg.1	4199	ME1	malic enzyme 1	10.46	8.93	1.53
TC1000011736.hg.1	79991	STN1	STN1, CST complex subunit	8.9	7.37	1.53
TC0100007162.hg.1	54896	PQLC2	PQ loop repeat containing 2	8.85	7.32	1.53
TC0100010013.hg.1	3713	IVL	involucrin	9.56	8.04	1.52
TC0900011300.hg.1	9966	TNFSF15	TNF superfamily member 15	6.2	4.68	1.52
TC2000008242.hg.1	11237	RNF24	ring finger protein 24	8.23	6.71	1.52
TC0800012256.hg.1	2055	CLN8	CLN8, transmembrane ER and ERGIC protein	7.71	6.19	1.52
TC1700008247.hg.1	162461	TMEM92	transmembrane protein 92	8.35	6.83	1.52
TC0600010853.hg.1	54438	GFOD1	glucose-fructose oxidoreductase domain containing 1	7.44	5.93	1.51
TC0700011969.hg.1	4176	MCM7	minichromosome maintenance complex component 7	8.57	7.06	1.51
TC0900012167.hg.1	2934	GSN	gelsolin	12.41	10.9	1.51
TC0200015388.hg.1	130535	KCTD18	potassium channel tetramerization domain containing 18	9.6	8.1	1.5
TC0300013863.hg.1	7348	UPK1B	uroplakin 1B	13.11	11.61	1.5
TC0600012379.hg.1	6785	ELOVL4	ELOVL fatty acid elongase 4	8.1	6.6	1.5
TC0700008003.hg.1	7461	CLIP2	CAP-Gly domain containing linker protein 2	7.82	6.32	1.5
TC1600008427.hg.1	84937	ZNRF1	zinc and ring finger 1	8.33	6.83	1.5
TC0200016585.hg.1	25843	MOB4	MOB family member 4, phocein	8.75	10.25	-1.5
TC1100008505.hg.1	56946	EMSY	EMSY, BRCA2 interacting transcriptional repressor	10.35	11.85	-1.5
TC1400009223.hg.1	10175	CNIH1	cornichon family AMPA receptor auxiliary protein 1	8.5	10	-1.5
TC0200016018.hg.1	4691	NCL	nucleolin	11.92	13.43	-1.51
TC0500013232.hg.1	4090	SMAD5	SMAD family member 5	14.13	15.64	-1.51
TC0700010509.hg.1	54205	CYCS	cytochrome c, somatic	10.15	11.66	-1.51
TC0700011782.hg.1	257415	FAM133B	family with sequence similarity 133 member B	6.83	8.34	-1.51
TC2000008439.hg.1	51575	ESF1	ESF1 nucleolar pre-rRNA processing protein homolog	7.83	9.34	-1.51
TC0300013665.hg.1	4585	MUC4	mucin 4, cell surface associated	7.37	8.88	-1.51
TC0300010033.hg.1	5062	PAK2	p21 (RAC1) activated kinase 2	10.07	11.59	-1.52
TC0700012427.hg.1	10447	FAM3C	family with sequence similarity 3 member C	15.66	17.18	-1.52
TC0800010043.hg.1	5516	PPP2CB	protein phosphatase 2 catalytic subunit beta	8.5	10.02	-1.52
TC1400007298.hg.1	55860	ACTR10	actin related protein 10 homolog	8.88	10.4	-1.52
TC1500010733.hg.1	84419	C15orf48	chromosome 15 open reading frame 48	8.48	10	-1.52
TC0400007783.hg.1	401138	AMTN	amelotin	13.95	15.47	-1.52
TC0300007050.hg.1	339883	C3orf35	chromosome 3 open reading frame 35	4.65	6.18	-1.53
TC0700007807.hg.1	168374	ZNF92	zinc finger protein 92	9.9	11.43	-1.53
TC1200012723.hg.1	144348	ZNF664	zinc finger protein 664	9.58	11.11	-1.53
TC1300006979.hg.1	28984	RGCC	regulator of cell cycle	5.24	6.77	-1.53
TC0100016406.hg.1	8674	VAMP4	vesicle associated membrane protein 4	7.89	9.42	-1.53
TC0500013020.hg.1	57396	CLK4	CDC like kinase 4	9.79	11.32	-1.53
TC0100011219.hg.1	4660	PPP1R12B	protein phosphatase 1 regulatory subunit 12B	9.47	11.01	-1.54
TC0700010716.hg.1	23333	DPY19L1	dpy-19 like C-mannosyltransferase 1	6.57	8.11	-1.54
TC1000010844.hg.1	55680	RUFY2	RUN and FYVE domain containing 2	10.21	11.75	-1.54
TC1200010755.hg.1	9119	KRT75	keratin 75	6.09	7.63	-1.54
TC1400007625.hg.1	58517	RBM25	RNA binding motif protein 25	7.62	9.16	-1.54
TC1600011343.hg.1	23059	CLUAP1	clusterin associated protein 1	5.74	7.28	-1.54
TC0500007114.hg.1	26064	RAI14	retinoic acid induced 14	14.67	16.22	-1.55
TC0600012709.hg.1	64208	POPDC3	popeye domain containing 3	9.49	11.04	-1.55
TC1000006924.hg.1	221079	ARL5B	ADP ribosylation factor like GTPase 5B	9.49	11.04	-1.55
TC0300013264.hg.1	59345	GNB4	G protein subunit beta 4	7.91	9.46	-1.55
TC0400010242.hg.1	10891	PPARGC1A	PPARG coactivator 1 alpha	6.14	7.69	-1.55
TC0700007596.hg.1	1956	EGFR	epidermal growth factor receptor	9.52	11.07	-1.55
TC1200011255.hg.1	196441	ZFC3H1	zinc finger C3H1-type containing	11.53	13.08	-1.55
TC1900008485.hg.1	2524	FUT2	fucosyltransferase 2	5.85	7.4	-1.55
TC2000007514.hg.1	4318	MMP9	matrix metallopeptidase 9	7.58	9.13	-1.55
TC0200016586.hg.1	100529241	HSPE1-MOB4	HSPE1-MOB4 readthrough	8.31	9.87	-1.56
TC0100015397.hg.1	965	CD58	CD58 molecule	6.7	8.26	-1.56
TC0200016452.hg.1	5966	REL	REL proto-oncogene, NF-kB subunit	9.61	11.17	-1.56
TC0600013757.hg.1	6648	SOD2	superoxide dismutase 2	8.01	9.57	-1.56
TC0100015828.hg.1	126638	RPTN	repetin	4.1	5.67	-1.57
TC0400010886.hg.1	55236	UBA6	ubiquitin like modifier activating enzyme 6	8.91	10.48	-1.57
TC0600007792.hg.1	5467	PPARD	peroxisome proliferator activated receptor delta	8.4	9.97	-1.57
TC0X00010169.hg.1	254065	BRWD3	bromodomain and WD repeat domain containing 3	7.65	9.22	-1.57
TC1600006594.hg.1	84231	TRAF7	TNF receptor associated factor 7	9.43	11	-1.57
TC0100014227.hg.1	4116	MAGOH	mago homolog, exon junction complex subunit	6.74	8.32	-1.58
TC0400012814.hg.1	6372	CXCL6	C-X-C motif chemokine ligand 6	6.75	8.33	-1.58
TC0600008873.hg.1	23376	UFL1	UFM1 specific ligase 1	7.73	9.31	-1.58
TC0900008953.hg.1	445	ASS1	argininosuccinate synthase 1	9.3	10.88	-1.58
TC1200010538.hg.1	347902	AMIGO2	adhesion molecule with Ig like domain 2	10.26	11.84	-1.58
TC1500008442.hg.1	7026	NR2F2	nuclear receptor subfamily 2 group F member 2	13.24	14.82	-1.58
TC0100018246.hg.1	84230	LRRC8C	leucine rich repeat containing 8 VRAC subunit C	11.75	13.34	-1.59
TC1000012121.hg.1	4942	OAT	ornithine aminotransferase	12.84	14.43	-1.59
TC0100015847.hg.1	6703	SPRR2D	small proline rich protein 2D	9.22	10.82	-1.6
TC1000011975.hg.1	143384	CACUL1	CDK2 associated cullin domain 1	10.56	12.16	-1.6
TC1200007418.hg.1	196527	ANO6	anoctamin 6	12.99	14.59	-1.6
TC0600014220.hg.1	5272	SERPINB9	serpin family B member 9	6.87	8.47	-1.6
TC2000007502.hg.1	116092	DNTTIP1	deoxynucleotidyltransferase terminal interacting protein 1	6.35	7.95	-1.6
TC1300008289.hg.1	253832	ZDHHC20	zinc finger DHHC-type containing 20	9.37	10.97	-1.6
TC2100008490.hg.1	571	BACH1	BTB domain and CNC homolog 1	10.36	11.96	-1.6
TC0100011026.hg.1	6738	TROVE2	TROVE domain family member 2	9.18	10.79	-1.61
TC0200010502.hg.1	150864	FAM117B	family with sequence similarity 117 member B	11.22	12.83	-1.61
TC0800007221.hg.1	3084	NRG1	neuregulin 1	10.55	12.16	-1.61
TC1500006925.hg.1	7057	THBS1	thrombospondin 1	13.09	14.7	-1.61
TC0500007761.hg.1	134285	TMEM171	transmembrane protein 171	6.71	8.32	-1.61
TC0300010632.hg.1	114884	OSBPL10	oxysterol binding protein like 10	7.24	8.86	-1.62
TC0500012057.hg.1	56951	C5orf15	chromosome 5 open reading frame 15	11.05	12.67	-1.62
TC1200010756.hg.1	3854	KRT6B	keratin 6B	13.47	15.09	-1.62
TC1200010758.hg.1	3853	KRT6A	keratin 6A	14.33	15.95	-1.62
TC0200008807.hg.1	5903	RANBP2	RAN binding protein 2	8.77	10.39	-1.62
TC0400007933.hg.1	306	ANXA3	annexin A3	12.62	14.24	-1.62
TC0500013229.hg.1	134553	C5orf24	chromosome 5 open reading frame 24	8.68	10.3	-1.62
TC0200010607.hg.1	1385	CREB1	cAMP responsive element binding protein 1	10.49	12.12	-1.63
TC0700006662.hg.1	56913	C1GALT1	core 1 synthase, glycoprotein-N-acetylgalactosamine 3-beta-galactosyltransferase 1	10.15	11.78	-1.63
TC1500007860.hg.1	4351	MPI	mannose phosphate isomerase	5.89	7.52	-1.63
TC1700012442.hg.1	653645	TBC1D3P1-DHX40P1	TBC1D3P1-DHX40P1 readthrough, transcribed pseudogene	7.56	9.19	-1.63
TC1200009964.hg.1	54682	MANSC1	MANSC domain containing 1	7.02	8.65	-1.63
TC0800008758.hg.1	157769	FAM91A1	family with sequence similarity 91 member A1	7.73	9.37	-1.64
TC1200011364.hg.1	5074	PAWR	pro-apoptotic WT1 regulator	10.46	12.1	-1.64
TC0300011436.hg.1	8801	SUCLG2	succinate-CoA ligase GDP-forming beta subunit	5.83	7.47	-1.64
TC1200009071.hg.1	5037	PEBP1	phosphatidylethanolamine binding protein 1	7.19	8.83	-1.64
TC0500007610.hg.1	55914	ERBIN	erbb2 interacting protein	10.53	12.17	-1.64
TC1200010559.hg.1	7421	VDR	vitamin D receptor	9.64	11.29	-1.65
TC0900006881.hg.1	80173	IFT74	intraflagellar transport 74	6.15	7.8	-1.65
TC0300012143.hg.1	116064	LRRC58	leucine rich repeat containing 58	7.17	8.82	-1.65
TC1000008558.hg.1	84458	LCOR	ligand dependent nuclear receptor corepressor	7.08	8.73	-1.65
TC1200007105.hg.1	144363	ETFRF1	electron transfer flavoprotein regulatory factor 1	6.17	7.82	-1.65
TC1400008919.hg.1	1073	CFL2	cofilin 2	7.69	9.35	-1.66
TC0200016428.hg.1	100505876	CEBPZOS	CEBPZ opposite strand	10.79	12.45	-1.66
TC0500010640.hg.1	64417	TMEM267	transmembrane protein 267	8.34	10	-1.66
TC0900012272.hg.1	54542	RC3H2	ring finger and CCCH-type domains 2	10.08	11.74	-1.66
TC0100014852.hg.1	2633	GBP1	guanylate binding protein 1	9.26	10.93	-1.67
TC0300013090.hg.1	80012	PHC3	polyhomeotic homolog 3	12.68	14.35	-1.67
TC0500008921.hg.1	80762	NDFIP1	Nedd4 family interacting protein 1	9.73	11.4	-1.67
TC0500010553.hg.1	2533	FYB1	FYN binding protein 1	13.43	15.1	-1.67
TC1000012329.hg.1	664	BNIP3	BCL2 interacting protein 3	10.76	12.43	-1.67
TC1100011243.hg.1	5970	RELA	RELA proto-oncogene, NF-kB subunit	9.35	11.02	-1.67
TC0800007027.hg.1	51312	SLC25A37	solute carrier family 25 member 37	6.32	8	-1.68
TC0X00008731.hg.1	203547	VMA21	VMA21, vacuolar ATPase assembly factor	8.36	10.04	-1.68
TC1100011930.hg.1	26973	CHORDC1	cysteine and histidine rich domain containing 1	10.52	12.2	-1.68
TC1500006870.hg.1	84529	C15orf41	chromosome 15 open reading frame 41	9.52	11.2	-1.68
TC1500008521.hg.1	4205	MEF2A	myocyte enhancer factor 2A	10.89	12.57	-1.68
TC1600009530.hg.1	9665	MARF1	meiosis regulator and mRNA stability factor 1	7.08	8.76	-1.68
TC1700011181.hg.1	23531	MMD	monocyte to macrophage differentiation associated	8.11	9.79	-1.68
TC0300010066.hg.1	84248	FYTTD1	forty-two-three domain containing 1	8.55	10.24	-1.69
TC0400007786.hg.1	57050	UTP3	UTP3, small subunit processome component	6.82	8.51	-1.69
TC1300009954.hg.1	29103	DNAJC15	DnaJ heat shock protein family (Hsp40) member C15	12.31	14	-1.69
TC1900010528.hg.1	339324	ZNF260	zinc finger protein 260	9.31	11	-1.69
TC0900009470.hg.1	79956	ERMP1	endoplasmic reticulum metallopeptidase 1	8.61	10.31	-1.7
TC1500008023.hg.1	54469	ZFAND6	zinc finger AN1-type containing 6	10.32	12.03	-1.71
TC0100017815.hg.1	9804	TOMM20	translocase of outer mitochondrial membrane 20	9.37	11.08	-1.71
TC0100018403.hg.1	54206	ERRFI1	ERBB receptor feedback inhibitor 1	13.1	14.81	-1.71
TC0300011801.hg.1	84864	RIOX2	ribosomal oxygenase 2	7.85	9.56	-1.71
TC1600009956.hg.1	552900	BOLA2	bolA family member 2	9.44	11.15	-1.71
TC1800008906.hg.1	9525	VPS4B	vacuolar protein sorting 4 homolog B	10.62	12.33	-1.71
TC0300012781.hg.1	25937	WWTR1	WW domain containing transcription regulator 1	6.12	7.84	-1.72
TC0200009270.hg.1	84084	RAB6C	RAB6C, member RAS oncogene family	6.92	8.64	-1.72
TC0X00007310.hg.1	64061	TSPYL2	TSPY like 2	7.43	9.15	-1.72
TC1400008119.hg.1	10914	PAPOLA	poly(A) polymerase alpha	14.17	15.89	-1.72
TC1700008463.hg.1	79665	DHX40	DEAH-box helicase 40	7.34	9.06	-1.72
TC0800011071.hg.1	169200	TMEM64	transmembrane protein 64	7.59	9.32	-1.73
TC0200010284.hg.1	4430	MYO1B	myosin IB	10.92	12.66	-1.74
TC0300009458.hg.1	7095	SEC62	SEC62 homolog, preprotein translocation factor	9.86	11.6	-1.74
TC0900009569.hg.1	4781	NFIB	nuclear factor I B	13.37	15.11	-1.74
TC1200012629.hg.1	9802	DAZAP2	DAZ associated protein 2	14.08	15.82	-1.74
TC0100014937.hg.1	388650	DIPK1A	divergent protein kinase domain 1A	7.44	9.19	-1.75
TC0100017113.hg.1	5284	PIGR	polymeric immunoglobulin receptor	5.7	7.45	-1.75
TC0200010009.hg.1	79634	SCRN3	secernin 3	7.32	9.07	-1.75
TC1700011523.hg.1	5718	PSMD12	proteasome 26S subunit, non-ATPase 12	9.87	11.63	-1.76
TC0500011212.hg.1	6902	TBCA	tubulin folding cofactor A	8.81	10.58	-1.77
TC1900008366.hg.1	374918	IGFL1	IGF like family member 1	7.84	9.61	-1.77
TC0400012644.hg.1	8470	SORBS2	sorbin and SH3 domain containing 2	8.28	10.05	-1.77
TC0700010965.hg.1	3486	IGFBP3	insulin like growth factor binding protein 3	11.71	13.49	-1.78
TC0900006560.hg.1	80380	PDCD1LG2	programmed cell death 1 ligand 2	6.17	7.95	-1.78
TC1700008938.hg.1	283991	UBALD2	UBA like domain containing 2	7.79	9.58	-1.79
TC0X00007709.hg.1	5230	PGK1	phosphoglycerate kinase 1	9.29	11.09	-1.8
TC0200013916.hg.1	3553	IL1B	interleukin 1 beta	14.94	16.75	-1.81
TC0700013080.hg.1	6009	RHEB	Ras homolog, mTORC1 binding	9.2	11.01	-1.81
TC0800007554.hg.1	7336	UBE2V2	ubiquitin conjugating enzyme E2 V2	9.4	11.21	-1.81
TC1800009286.hg.1	100526842	RPL17-C18orf32	RPL17-C18orf32 readthrough	14.86	16.67	-1.81
TC0700010854.hg.1	3624	INHBA	inhibin subunit beta A	10.96	12.78	-1.82
TC0200009806.hg.1	10010	TANK	TRAF family member associated NFKB activator	9.76	11.58	-1.82
TC0500012271.hg.1	6879	TAF7	TATA-box binding protein associated factor 7	8.53	10.35	-1.82
TC1900009559.hg.1	94025	MUC16	mucin 16, cell surface associated	7.18	9	-1.82
TC0100011621.hg.1	7042	TGFB2	transforming growth factor beta 2	14.81	16.64	-1.83
TC0300006905.hg.1	27303	RBMS3	RNA binding motif single stranded interacting protein 3	9.35	11.18	-1.83
TC0800010766.hg.1	51110	LACTB2	lactamase beta 2	6.98	8.81	-1.83
TC0100015417.hg.1	79679	VTCN1	V-set domain containing T cell activation inhibitor 1	5.79	7.63	-1.84
TC0300013911.hg.1	51726	DNAJB11	DnaJ heat shock protein family (Hsp40) member B11	8.5	10.34	-1.84
TC0600009059.hg.1	2309	FOXO3	forkhead box O3	8.68	10.52	-1.84
TC0800008179.hg.1	8767	RIPK2	receptor interacting serine/threonine kinase 2	9.53	11.37	-1.84
TC1400009186.hg.1	30001	ERO1A	endoplasmic reticulum oxidoreductase 1 alpha	15.87	17.71	-1.84
TC0400009024.hg.1	27236	ARFIP1	ADP ribosylation factor interacting protein 1	7.94	9.79	-1.85
TC0200016603.hg.1	9208	LRRFIP1	LRR binding FLII interacting protein 1	8.68	10.53	-1.85
TC0400011144.hg.1	118429	ANTXR2	ANTXR cell adhesion molecule 2	9.27	11.12	-1.85
TC1400008362.hg.1	7187	TRAF3	TNF receptor associated factor 3	8.88	10.74	-1.86
TC0200007803.hg.1	29094	LGALSL	galectin like	5.86	7.73	-1.87
TC1100008795.hg.1	341208	HEPHL1	hephaestin like 1	5.52	7.39	-1.87
TC0800011881.hg.1	10397	NDRG1	N-myc downstream regulated 1	9.07	10.95	-1.88
TC1200007170.hg.1	55297	CCDC91	coiled-coil domain containing 91	10.89	12.77	-1.88
TC0400007840.hg.1	2919	CXCL1	C-X-C motif chemokine ligand 1	7.01	8.89	-1.88
TC1000010758.hg.1	219790	RTKN2	rhotekin 2	7	8.88	-1.88
TC1100010405.hg.1	55327	LIN7C	lin-7 homolog C, crumbs cell polarity complex component	10.02	11.9	-1.88
TC0100013483.hg.1	6883	TAF12	TATA-box binding protein associated factor 12	6.7	8.6	-1.9
TC0100010581.hg.1	388714	FMO6P	flavin containing monooxygenase 6 pseudogene	4	5.9	-1.9
TC0400009936.hg.1	80273	GRPEL1	GrpE like 1, mitochondrial	8.53	10.43	-1.9
TC1800009221.hg.1	5932	RBBP8	RB binding protein 8, endonuclease	10.23	12.13	-1.9
TC2200006678.hg.1	9342	SNAP29	synaptosome associated protein 29	10.35	12.25	-1.9
TC0300014031.hg.1	151887	CCDC80	coiled-coil domain containing 80	7.99	9.9	-1.91
TC0600014106.hg.1	629	CFB	complement factor B	8.74	10.66	-1.92
TC2000008310.hg.1	51605	TRMT6	tRNA methyltransferase 6	7.23	9.15	-1.92
TC0400012820.hg.1	2250	FGF5	fibroblast growth factor 5	9.57	11.5	-1.93
TC0500007421.hg.1	23517	MTREX	Mtr4 exosome RNA helicase	7.26	9.19	-1.93
TC0700013581.hg.1	79689	STEAP4	STEAP4 metalloreductase	7.15	9.08	-1.93
TC1200008666.hg.1	7184	HSP90B1	heat shock protein 90 beta family member 1	13.57	15.5	-1.93
TC1800009285.hg.1	6139	RPL17	ribosomal protein L17	16.14	18.08	-1.94
TC0X00009650.hg.1	11152	WDR45	WD repeat domain 45	5.43	7.37	-1.94
TC1700008794.hg.1	6662	SOX9	SRY-box 9	6.95	8.89	-1.94
TC0600008109.hg.1	7422	VEGFA	vascular endothelial growth factor A	9.77	11.71	-1.94
TC0X00008794.hg.1	6535	SLC6A8	solute carrier family 6 member 8	12.69	14.63	-1.94
TC2000008295.hg.1	56261	GPCPD1	glycerophosphocholine phosphodiesterase 1	8.27	10.21	-1.94
TC0200012652.hg.1	87178	PNPT1	polyribonucleotide nucleotidyltransferase 1	7.36	9.32	-1.96
TC0500012425.hg.1	1452	CSNK1A1	casein kinase 1 alpha 1	12.25	14.21	-1.96
TC0800012433.hg.1	7163	TPD52	tumor protein D52	10.36	12.32	-1.96
TC0900010614.hg.1	51280	GOLM1	golgi membrane protein 1	7.77	9.73	-1.96
TC0X00008332.hg.1	10735	STAG2	stromal antigen 2	10.37	12.33	-1.96
TC2000009023.hg.1	25939	SAMHD1	SAM and HD domain containing deoxynucleoside triphosphate triphosphohydrolase 1	6.03	8	-1.97
TC0200006831.hg.1	7447	VSNL1	visinin like 1	13.17	15.14	-1.97
TC0600014188.hg.1	9749	PHACTR2	phosphatase and actin regulator 2	7.49	9.46	-1.97
TC0400007357.hg.1	55161	TMEM33	transmembrane protein 33	8.63	10.61	-1.98
TC0700007198.hg.1	54443	ANLN	anillin actin binding protein	6.22	8.2	-1.98
TC0800007949.hg.1	7013	TERF1	telomeric repeat binding factor 1	9.42	11.4	-1.98
TC0900008156.hg.1	4686	NCBP1	nuclear cap binding protein subunit 1	8.38	10.37	-1.99
TC0300010931.hg.1	54585	LZTFL1	leucine zipper transcription factor like 1	7.66	9.65	-1.99
TC1400010730.hg.1	112399	EGLN3	egl-9 family hypoxia inducible factor 3	6.22	8.21	-1.99
TC0300006827.hg.1	7325	UBE2E2	ubiquitin conjugating enzyme E2 E2	9.54	11.54	-2
TC0900006559.hg.1	29126	CD274	CD274 molecule	6.99	8.99	-2
TC0200015019.hg.1	80856	LNPK	lunapark, ER junction formation factor	6.53	8.54	-2.01
TC0100016018.hg.1	1382	CRABP2	cellular retinoic acid binding protein 2	9.26	11.27	-2.01
TC1400008940.hg.1	4792	NFKBIA	NFKB inhibitor alpha	10.27	12.28	-2.01
TC1200008107.hg.1	5908	RAP1B	RAP1B, member of RAS oncogene family	10.69	12.71	-2.02
TC0500007681.hg.1	100506658	OCLN	occludin	9.97	12	-2.03
TC1200008224.hg.1	11010	GLIPR1	GLI pathogenesis related 1	14.17	16.2	-2.03
TC0400010168.hg.1	254251	LCORL	ligand dependent nuclear receptor corepressor like	9.19	11.22	-2.03
TC1500007062.hg.1	1159	CKMT1B	creatine kinase, mitochondrial 1B	8.07	10.11	-2.04
TC0300007645.hg.1	5793	PTPRG	protein tyrosine phosphatase, receptor type G	6.54	8.58	-2.04
TC0500011435.hg.1	116068	LYSMD3	LysM domain containing 3	8.68	10.72	-2.04
TC0200014771.hg.1	2191	FAP	fibroblast activation protein alpha	9.32	11.37	-2.05
TC1700012287.hg.1	6198	RPS6KB1	ribosomal protein S6 kinase B1	9.84	11.89	-2.05
TC0300013520.hg.1	9076	CLDN1	claudin 1	15.84	17.9	-2.06
TC1200010757.hg.1	286887	KRT6C	keratin 6C	11.73	13.79	-2.06
TC0300012768.hg.1	1356	CP	ceruloplasmin	4.83	6.89	-2.06
TC0900008515.hg.1	9550	ATP6V1G1	ATPase H+ transporting V1 subunit G1	11.67	13.73	-2.06
TC1500007067.hg.1	548596	CKMT1A	creatine kinase, mitochondrial 1A	8.3	10.38	-2.08
TC1700010358.hg.1	4642	MYO1D	myosin ID	8.91	10.99	-2.08
TC0500008568.hg.1	6558	SLC12A2	solute carrier family 12 member 2	8.07	10.16	-2.09
TC0600009364.hg.1	135112	NCOA7	nuclear receptor coactivator 7	6.42	8.51	-2.09
TC1100012130.hg.1	4319	MMP10	matrix metallopeptidase 10	9.62	11.71	-2.09
TC1100011257.hg.1	30008	EFEMP2	EGF containing fibulin extracellular matrix protein 2	8.6	10.7	-2.1
TC0100018528.hg.1	8804	CREG1	cellular repressor of E1A stimulated genes 1	9.88	12	-2.12
TC0500009046.hg.1	154	ADRB2	adrenoceptor beta 2	5.38	7.5	-2.12
TC0700012180.hg.1	6856	SYPL1	synaptophysin like 1	8.37	10.49	-2.12
TC0X00006614.hg.1	10943	MSL3	MSL complex subunit 3	8.57	10.7	-2.13
TC0100012097.hg.1	3964	LGALS8	galectin 8	10.36	12.49	-2.13
TC0100014191.hg.1	5865	RAB3B	RAB3B, member RAS oncogene family	7.26	9.39	-2.13
TC0600007038.hg.1	3720	JARID2	jumonji and AT-rich interaction domain containing 2	8.52	10.65	-2.13
TC0700010355.hg.1	10551	AGR2	anterior gradient 2, protein disulphide isomerase family member	5.27	7.4	-2.13
TC2100006997.hg.1	54102	CLIC6	chloride intracellular channel 6	5.97	8.11	-2.14
TC2000009058.hg.1	7052	TGM2	transglutaminase 2	5.85	7.99	-2.14
TC1200010158.hg.1	3845	KRAS	KRAS proto-oncogene, GTPase	8.22	10.37	-2.15
TC1900012025.hg.1	7576	ZNF28	zinc finger protein 28	7.78	9.93	-2.15
TC1100007003.hg.1	3939	LDHA	lactate dehydrogenase A	14.44	16.59	-2.15
TC0600010962.hg.1	7913	DEK	DEK proto-oncogene	12.13	14.3	-2.17
TC1400008355.hg.1	23186	RCOR1	REST corepressor 1	5.73	7.9	-2.17
TC1500009921.hg.1	55075	UACA	uveal autoantigen with coiled-coil domains and ankyrin repeats	7.67	9.86	-2.19
TC0500007154.hg.1	6507	SLC1A3	solute carrier family 1 member 3	6.71	8.9	-2.19
TC0500010203.hg.1	4651	MYO10	myosin X	9.6	11.8	-2.2
TC0700013578.hg.1	10371	SEMA3A	semaphorin 3A	7.77	9.97	-2.2
TC1800008779.hg.1	4677	NARS	asparaginyl-tRNA synthetase	10.77	12.97	-2.2
TC0400007276.hg.1	51088	KLHL5	kelch like family member 5	9.22	11.43	-2.21
TC0500009076.hg.1	1836	SLC26A2	solute carrier family 26 member 2	6.98	9.19	-2.21
TC0800009891.hg.1	6781	STC1	stanniocalcin 1	4.63	6.84	-2.21
TC1100009561.hg.1	50863	NTM	neurotrimin	7.93	10.14	-2.21
TC0700009481.hg.1	5304	PIP	prolactin induced protein	6.47	8.69	-2.22
TC0400011411.hg.1	131	ADH7	alcohol dehydrogenase 7 (class IV), mu or sigma polypeptide	4.01	6.24	-2.23
TC0500010717.hg.1	4338	MOCS2	molybdenum cofactor synthesis 2	7.52	9.75	-2.23
TC1000006434.hg.1	10771	ZMYND11	zinc finger MYND-type containing 11	7.75	9.99	-2.24
TC1800009242.hg.1	5055	SERPINB2	serpin family B member 2	9.74	11.98	-2.24
TC0200013913.hg.1	3552	IL1A	interleukin 1 alpha	11.1	13.35	-2.25
TC0300012718.hg.1	5352	PLOD2	procollagen-lysine,2-oxoglutarate 5-dioxygenase 2	12.56	14.82	-2.26
TC1700012416.hg.1	5878	RAB5C	RAB5C, member RAS oncogene family	11.1	13.36	-2.26
TC1700007677.hg.1	11072	DUSP14	dual specificity phosphatase 14	6.17	8.44	-2.27
TC0900010462.hg.1	55312	RFK	riboflavin kinase	6.98	9.27	-2.29
TC0X00008080.hg.1	340547	VSIG1	V-set and immunoglobulin domain containing 1	5.93	8.22	-2.29
TC0300012212.hg.1	4638	MYLK	myosin light chain kinase	6.71	9.01	-2.3
TC0800008658.hg.1	10584	COLEC10	collectin subfamily member 10	8.5	10.81	-2.31
TC1400007172.hg.1	6815	STYX	serine/threonine/tyrosine interacting protein	9.85	12.17	-2.32
TC0300012728.hg.1	5359	PLSCR1	phospholipid scramblase 1	9.42	11.75	-2.33
TC0300009855.hg.1	3556	IL1RAP	interleukin 1 receptor accessory protein	6.5	8.84	-2.34
TC0200009978.hg.1	5163	PDK1	pyruvate dehydrogenase kinase 1	6.04	8.39	-2.35
TC0200016511.hg.1	3557	IL1RN	interleukin 1 receptor antagonist	11.09	13.45	-2.36
TC0300012945.hg.1	5918	RARRES1	retinoic acid receptor responder 1	5.06	7.43	-2.37
TC0800010360.hg.1	5591	PRKDC	protein kinase, DNA-activated, catalytic subunit	8.93	11.31	-2.38
TC0400012926.hg.1	6783	SULT1E1	sulfotransferase family 1E member 1	6.01	8.41	-2.4
TC1400010620.hg.1	6617	SNAPC1	small nuclear RNA activating complex polypeptide 1	8.38	10.79	-2.41
TC0200008666.hg.1	3554	IL1R1	interleukin 1 receptor type 1	6.61	9.02	-2.41
TC1100008236.hg.1	595	CCND1	cyclin D1	11.18	13.65	-2.47
TC0500012107.hg.1	9547	CXCL14	C-X-C motif chemokine ligand 14	5.08	7.57	-2.49
TC1100012992.hg.1	51144	HSD17B12	hydroxysteroid 17-beta dehydrogenase 12	8.87	11.36	-2.49
TC0100014806.hg.1	9403	SELENOF	selenoprotein F	10.32	12.82	-2.5
TC1000008875.hg.1	120	ADD3	adducin 3	6.18	8.68	-2.5
TC1800007014.hg.1	1829	DSG2	desmoglein 2	11.98	14.5	-2.52
TC1600007992.hg.1	23568	ARL2BP	ADP ribosylation factor like GTPase 2 binding protein	6.89	9.41	-2.52
TC0500012032.hg.1	27125	AFF4	AF4/FMR2 family member 4	10.21	12.74	-2.53
TC0600014328.hg.1	28962	OSTM1	osteoclastogenesis associated transmembrane protein 1	10.24	12.77	-2.53
TC0100008924.hg.1	22802	CLCA4	chloride channel accessory 4	6.41	8.95	-2.54
TC0800007738.hg.1	6386	SDCBP	syndecan binding protein	11.1	13.64	-2.54
TC1200008726.hg.1	255394	TCP11L2	t-complex 11 like 2	7.1	9.68	-2.58
TC0600014217.hg.1	1992	SERPINB1	serpin family B member 1	8.24	10.83	-2.59
TC0700011626.hg.1	10512	SEMA3C	semaphorin 3C	11.55	14.15	-2.6
TC0200008945.hg.1	56300	IL36G	interleukin 36 gamma	5.89	8.49	-2.6
TC0600006967.hg.1	1906	EDN1	endothelin 1	9.07	11.69	-2.62
TC1100013152.hg.1	6289	SAA2	serum amyloid A2	9.86	12.49	-2.63
TC0800010607.hg.1	444	ASPH	aspartate beta-hydroxylase	14.81	17.45	-2.64
TC0800008467.hg.1	528	ATP6V1C1	ATPase H+ transporting V1 subunit C1	8.54	11.18	-2.64
TC1100006906.hg.1	84188	FAR1	fatty acyl-CoA reductase 1	9.7	12.36	-2.66
TC1200010229.hg.1	5744	PTHLH	parathyroid hormone like hormone	15.15	17.82	-2.67
TC0800008663.hg.1	114569	MAL2	mal, T cell differentiation protein 2 (gene/pseudogene)	11.67	14.35	-2.68
TC2000006576.hg.1	5621	PRNP	prion protein	11.61	14.33	-2.72
TC1500009709.hg.1	771	CA12	carbonic anhydrase 12	8.52	11.26	-2.74
TC1100006995.hg.1	6288	SAA1	serum amyloid A1	8.17	10.93	-2.76
TC0500009342.hg.1	57451	TENM2	teneurin transmembrane protein 2	8.4	11.17	-2.77
TC0600009597.hg.1	7128	TNFAIP3	TNF alpha induced protein 3	10.2	12.98	-2.78
TC1700007451.hg.1	1362	CPD	carboxypeptidase D	9.2	11.98	-2.78
TC1200008544.hg.1	121441	NEDD1	neural precursor cell expressed, developmentally down-regulated 1	9.77	12.59	-2.82
TC0300009468.hg.1	5584	PRKCI	protein kinase C iota	10.58	13.46	-2.88
TC2000007479.hg.1	5266	PI3	peptidase inhibitor 3	11.44	14.33	-2.89
TC1900009443.hg.1	718	C3	complement C3	13.15	16.07	-2.92
TC0500009409.hg.1	2568	GABRP	gamma-aminobutyric acid type A receptor pi subunit	9.43	12.38	-2.95
TC1200008535.hg.1	2004	ELK3	ELK3, ETS transcription factor	7.78	10.78	-3
TC2000007492.hg.1	10406	WFDC2	WAP four-disulfide core domain 2	8.32	11.32	-3
TC0400007556.hg.1	79644	SRD5A3	steroid 5 alpha-reductase 3	12.72	15.74	-3.02
TC2000009216.hg.1	6590	SLPI	secretory leukocyte peptidase inhibitor	12.02	15.04	-3.02
TC0X00008210.hg.1	11254	SLC6A14	solute carrier family 6 member 14	9.11	12.19	-3.08
TC1700008191.hg.1	124872	B4GALNT2	beta-1,4-N-acetyl-galactosaminyltransferase 2	4.79	7.9	-3.11
TC1700010641.hg.1	25984	KRT23	keratin 23	9.62	12.76	-3.14
TC0600008697.hg.1	4907	NT5E	5'-nucleotidase ecto	9.63	12.86	-3.23
TC0100011453.hg.1	50486	G0S2	G0/G1 switch 2	8.26	11.49	-3.23
TC0600012314.hg.1	1303	COL12A1	collagen type XII alpha 1 chain	6.26	9.49	-3.23
TC0500010639.hg.1	56477	CCL28	C-C motif chemokine ligand 28	7.44	10.68	-3.24
TC0500010788.hg.1	3572	IL6ST	interleukin 6 signal transducer	7.68	10.94	-3.26
TC0X00011259.hg.1	412	STS	steroid sulfatase	5.17	8.43	-3.26
TC0100006723.hg.1	9341	VAMP3	vesicle associated membrane protein 3	9.72	13	-3.28
TC2100007821.hg.1	9510	ADAMTS1	ADAM metallopeptidase with thrombospondin type 1 motif 1	7.73	11.02	-3.29
TC0200010021.hg.1	440926	H3F3AP4	H3 histone, family 3A, pseudogene 4	10.41	13.76	-3.35
TC0100006865.hg.1	57085	AGTRAP	angiotensin II receptor associated protein	5.66	9.07	-3.41
TC0100011777.hg.1	3020	H3F3A	H3 histone family member 3A	11.24	14.7	-3.46
TC0800010765.hg.1	23471	TRAM1	translocation associated membrane protein 1	14.12	17.63	-3.51
TC1100011838.hg.1	8301	PICALM	phosphatidylinositol binding clathrin assembly protein	11.23	14.76	-3.53
TC0800007382.hg.1	3620	IDO1	indoleamine 2,3-dioxygenase 1	6.34	9.91	-3.57
TC0100014988.hg.1	2152	F3	coagulation factor III, tissue factor	11.69	15.31	-3.62
TC1500007926.hg.1	5955	RCN2	reticulocalbin 2	8.19	11.95	-3.76
TC1600008141.hg.1	865	CBFB	core-binding factor subunit beta	8.5	12.3	-3.8
TC0200010980.hg.1	6364	CCL20	C-C motif chemokine ligand 20	8.82	12.63	-3.81
TC0500007868.hg.1	9522	SCAMP1	secretory carrier membrane protein 1	6.7	10.55	-3.85
TC1200010481.hg.1	5756	TWF1	twinfilin actin binding protein 1	7.91	11.98	-4.07
TC1100012121.hg.1	114908	TMEM123	transmembrane protein 123	11.23	15.34	-4.11
TC0400007836.hg.1	3576	CXCL8	C-X-C motif chemokine ligand 8	7.52	11.67	-4.15
TC1800009307.hg.1	6318	SERPINB4	serpin family B member 4	5.02	10.36	-5.34
TC1100007847.hg.1	7356	SCGB1A1	secretoglobin family 1A member 1	8.65	14.05	-5.4
TC0500007376.hg.1	10468	FST	follistatin	7.28	12.87	-5.59
TC1300008249.hg.1	2706	GJB2	gap junction protein beta 2	8.35	14.03	-5.68
TC1800009308.hg.1	6317	SERPINB3	serpin family B member 3	5.23	11.27	-6.04

## Sheet: Table E4 poly-IC induced ≥1.5
PROBEID	ENTREZID	SYMBOL	GENENAME	Control	Poly-IC	Fold change
TC0400011053.hg.1	3627	CXCL10	C-X-C motif chemokine ligand 10	4.81	19.31	14.5
TC1700010447.hg.1	6352	CCL5	C-C motif chemokine ligand 5	4.67	19	14.33
TC0200016402.hg.1	91543	RSAD2	radical S-adenosyl methionine domain containing 2	4.47	17.93	13.46
TC1000008400.hg.1	3434	IFIT1	interferon induced protein with tetratricopeptide repeats 1	5.88	18.38	12.5
TC0400011054.hg.1	6373	CXCL11	C-X-C motif chemokine ligand 11	4.62	16.85	12.23
TC0100008815.hg.1	10964	IFI44L	interferon induced protein 44 like	5.13	16.44	11.31
TC2100007208.hg.1	4599	MX1	MX dynamin like GTPase 1	6.72	17.87	11.15
TC2100007205.hg.1	4600	MX2	MX dynamin like GTPase 2	4.59	15.43	10.84
TC0300013336.hg.1	27074	LAMP3	lysosomal associated membrane protein 3	6.36	17.16	10.8
TC1200012708.hg.1	4938	OAS1	2'-5'-oligoadenylate synthetase 1	6.76	17.36	10.6
TC1000008397.hg.1	3437	IFIT3	interferon induced protein with tetratricopeptide repeats 3	6.86	17.11	10.25
TC0200008663.hg.1	7850	IL1R2	interleukin 1 receptor type 2	4.6	14.77	10.17
TC1200012190.hg.1	8638	OASL	2'-5'-oligoadenylate synthetase like	6.19	15.85	9.66
TC0400007776.hg.1	260436	FDCSP	follicular dendritic cell secreted protein	5.32	14.88	9.56
TC1000008396.hg.1	3433	IFIT2	interferon induced protein with tetratricopeptide repeats 2	7.55	17.03	9.48
TC0400011052.hg.1	4283	CXCL9	C-X-C motif chemokine ligand 9	4.32	13.79	9.47
TC0200014772.hg.1	64135	IFIH1	interferon induced with helicase C domain 1	7.67	16.91	9.24
TC0500007138.hg.1	3575	IL7R	interleukin 7 receptor	4.99	14.2	9.21
TC2200006540.hg.1	11274	USP18	ubiquitin specific peptidase 18	4.12	13.28	9.16
TC0100013445.hg.1	2537	IFI6	interferon alpha inducible protein 6	9.81	18.88	9.07
TC0200011624.hg.1	129607	CMPK2	cytidine/uridine monophosphate kinase 2	4.43	13.44	9.01
TC1300010000.hg.1	10673	TNFSF13B	TNF superfamily member 13b	4.55	13.55	9
TC0100014855.hg.1	115361	GBP4	guanylate binding protein 4	6.13	15.12	8.99
TC0200009662.hg.1	7130	TNFAIP6	TNF alpha induced protein 6	4.29	13.23	8.94
TC0700011797.hg.1	219285	SAMD9L	sterile alpha motif domain containing 9 like	8.39	17.33	8.94
TC1700006709.hg.1	54739	XAF1	XIAP associated factor 1	5.5	14.42	8.92
TC0400006951.hg.1	952	CD38	CD38 molecule	4.41	13.31	8.9
TC0100008816.hg.1	10561	IFI44	interferon induced protein 44	5.33	14.19	8.86
TC1200008921.hg.1	4939	OAS2	2'-5'-oligoadenylate synthetase 2	5.45	14.25	8.8
TC2000007514.hg.1	4318	MMP9	matrix metallopeptidase 9	9.13	17.78	8.65
TC1100012131.hg.1	4312	MMP1	matrix metallopeptidase 1	5.62	14.07	8.45
TC1400010644.hg.1	12	SERPINA3	serpin family A member 3	6.92	15.34	8.42
TC0600013757.hg.1	6648	SOD2	superoxide dismutase 2	9.57	17.99	8.42
TC0X00009981.hg.1	3561	IL2RG	interleukin 2 receptor subunit gamma	4.58	12.98	8.4
TC1900006977.hg.1	3383	ICAM1	intercellular adhesion molecule 1	7.23	15.55	8.32
TC0200007205.hg.1	25780	RASGRP3	RAS guanyl releasing protein 3	4.19	12.48	8.29
TC1100013087.hg.1	330	BIRC3	baculoviral IAP repeat containing 3	5.67	13.88	8.21
TC0100015752.hg.1	1520	CTSS	cathepsin S	8.29	16.38	8.09
TC0400008106.hg.1	51191	HERC5	HECT and RLD domain containing E3 ubiquitin protein ligase 5	5.01	13.05	8.04
TC1700012191.hg.1	968	CD68	CD68 molecule	7.73	15.7	7.97
TC0700010692.hg.1	51251	NT5C3A	5'-nucleotidase, cytosolic IIIA	8.44	16.25	7.81
TC1100012137.hg.1	4322	MMP13	matrix metallopeptidase 13	10.55	18.3	7.75
TC0100006483.hg.1	9636	ISG15	ISG15 ubiquitin-like modifier	5.22	12.96	7.74
TC1100008795.hg.1	341208	HEPHL1	hephaestin like 1	7.39	15.11	7.72
TC0600014110.hg.1	5698	PSMB9	proteasome subunit beta 9	5.81	13.45	7.64
TC0800006869.hg.1	6542	SLC7A2	solute carrier family 7 member 2	5.17	12.79	7.62
TC2200009269.hg.1	200315	APOBEC3A	apolipoprotein B mRNA editing enzyme catalytic subunit 3A	5.84	13.39	7.55
TC0300013859.hg.1	4345	CD200	CD200 molecule	4.66	12.13	7.47
TC0200008945.hg.1	56300	IL36G	interleukin 36 gamma	8.49	15.88	7.39
TC0400009048.hg.1	7097	TLR2	toll like receptor 2	7.19	14.58	7.39
TC0900010591.hg.1	64078	SLC28A3	solute carrier family 28 member 3	5.01	12.34	7.33
TC0900009825.hg.1	23586	DDX58	DExD/H-box helicase 58	8.17	15.39	7.22
TC1400008056.hg.1	3429	IFI27	interferon alpha inducible protein 27	9.64	16.86	7.22
TC1800007471.hg.1	5366	PMAIP1	phorbol-12-myristate-13-acetate-induced protein 1	6.54	13.74	7.2
TC0400012990.hg.1	91351	DDX60L	DExD/H-box 60 like	8.78	15.95	7.17
TC0800007382.hg.1	3620	IDO1	indoleamine 2,3-dioxygenase 1	9.91	17.05	7.14
TC2000009023.hg.1	25939	SAMHD1	SAM and HD domain containing deoxynucleoside triphosphate triphosphohydrolase 1	8	15.09	7.09
TC0600007480.hg.1	3134	HLA-F	major histocompatibility complex, class I, F	7.93	15.01	7.08
TC0400008618.hg.1	2247	FGF2	fibroblast growth factor 2	6.04	13.01	6.97
TC1900009970.hg.1	684	BST2	bone marrow stromal cell antigen 2	3.96	10.91	6.95
TC0400012366.hg.1	55601	DDX60	DExD/H-box helicase 60	7.59	14.5	6.91
TC1400010195.hg.1	7453	WARS	tryptophanyl-tRNA synthetase	12.17	18.96	6.79
TC0600008972.hg.1	639	PRDM1	PR/SET domain 1	7.41	14.16	6.75
TC0100014857.hg.1	115362	GBP5	guanylate binding protein 5	5.03	11.69	6.66
TC0400012949.hg.1	64116	SLC39A8	solute carrier family 39 member 8	6.38	13.03	6.65
TC1500009281.hg.1	50506	DUOX2	dual oxidase 2	5.26	11.85	6.59
TC0600014255.hg.1	10537	UBD	ubiquitin D	6.22	12.78	6.56
TC1100006986.hg.1	117195	MRGPRX3	MAS related GPR family member X3	4.96	11.52	6.56
TC1300008760.hg.1	94240	EPSTI1	epithelial stromal interaction 1	6.38	12.92	6.54
TC0600007012.hg.1	9308	CD83	CD83 molecule	5.06	11.55	6.49
TC1100012949.hg.1	8519	IFITM1	interferon induced transmembrane protein 1	12.41	18.9	6.49
TC1800007551.hg.1	8710	SERPINB7	serpin family B member 7	11.18	17.66	6.48
TC0200006703.hg.1	245973	ATP6V1C2	ATPase H+ transporting V1 subunit C2	5.29	11.76	6.47
TC2200009270.hg.1	9582	APOBEC3B	apolipoprotein B mRNA editing enzyme catalytic subunit 3B	7.24	13.7	6.46
TC1200008269.hg.1	89795	NAV3	neuron navigator 3	4.43	10.85	6.42
TC1400010045.hg.1	5265	SERPINA1	serpin family A member 1	5.53	11.95	6.42
TC1900008051.hg.1	282618	IFNL1	interferon lambda 1	6.48	12.88	6.4
TC0400007836.hg.1	3576	CXCL8	C-X-C motif chemokine ligand 8	11.67	18.04	6.37
TC0600007495.hg.1	3105	HLA-A	major histocompatibility complex, class I, A	8.25	14.6	6.35
TC0800006873.hg.1	5157	PDGFRL	platelet derived growth factor receptor like	4.71	11.03	6.32
TC1500010733.hg.1	84419	C15orf48	chromosome 15 open reading frame 48	10	16.28	6.28
TC0600014258.hg.1	3106	HLA-B	major histocompatibility complex, class I, B	7.98	14.21	6.23
TC0300012191.hg.1	83666	PARP9	poly(ADP-ribose) polymerase family member 9	10.03	16.16	6.13
TC0600011508.hg.1	6890	TAP1	transporter 1, ATP binding cassette subfamily B member	5.77	11.89	6.12
TC1200012592.hg.1	716	C1S	complement C1s	4.18	10.3	6.12
TC0500007761.hg.1	134285	TMEM171	transmembrane protein 171	8.32	14.38	6.06
TC0400006987.hg.1	51056	LAP3	leucine aminopeptidase 3	9.38	15.4	6.02
TC0200012652.hg.1	87178	PNPT1	polyribonucleotide nucleotidyltransferase 1	9.32	15.32	6
TC0900011393.hg.1	7185	TRAF1	TNF receptor associated factor 1	4.27	10.26	5.99
TC1100011125.hg.1	54979	HRASLS2	HRAS like suppressor 2	4.76	10.74	5.98
TC0900008148.hg.1	23424	TDRD7	tudor domain containing 7	6.66	12.6	5.94
TC1200012248.hg.1	8843	HCAR3	hydroxycarboxylic acid receptor 3	7.09	12.99	5.9
TC1100012134.hg.1	4321	MMP12	matrix metallopeptidase 12	7.3	13.19	5.89
TC1500007109.hg.1	405753	DUOXA2	dual oxidase maturation factor 2	4.11	9.99	5.88
TC1000010071.hg.1	219670	ENKUR	enkurin, TRPC channel interacting protein	4.57	10.44	5.87
TC0300008561.hg.1	54625	PARP14	poly(ADP-ribose) polymerase family member 14	10.9	16.72	5.82
TC0400011283.hg.1	152926	PPM1K	protein phosphatase, Mg2+/Mn2+ dependent 1K	5.75	11.52	5.77
TC0600014257.hg.1	3107	HLA-C	major histocompatibility complex, class I, C	8.56	14.33	5.77
TC0100011454.hg.1	3290	HSD11B1	hydroxysteroid 11-beta dehydrogenase 1	5.47	11.16	5.69
TC0600014106.hg.1	629	CFB	complement factor B	10.66	16.31	5.65
TC0200013922.hg.1	27177	IL36B	interleukin 36 beta	5.3	10.92	5.62
TC0200015242.hg.1	6772	STAT1	signal transducer and activator of transcription 1	12.9	18.52	5.62
TC0600011464.hg.1	80736	SLC44A4	solute carrier family 44 member 4	8.71	14.3	5.59
TC0600014217.hg.1	1992	SERPINB1	serpin family B member 1	10.83	16.37	5.54
TC1500010731.hg.1	100419583	LOC100419583	ring finger protein 4 pseudogene	4.89	10.42	5.53
TC0100012734.hg.1	3604	TNFRSF9	TNF receptor superfamily member 9	4.6	10.06	5.46
TC1400009239.hg.1	2643	GCH1	GTP cyclohydrolase 1	5.14	10.6	5.46
TC0100013636.hg.1	127544	RNF19B	ring finger protein 19B	9.47	14.85	5.38
TC0200014610.hg.1	9111	NMI	N-myc and STAT interactor	7.37	12.73	5.36
TC1700007944.hg.1	113277	TMEM106A	transmembrane protein 106A	5.63	10.98	5.35
TC0700011796.hg.1	54809	SAMD9	sterile alpha motif domain containing 9	11.93	17.27	5.34
TC1400010012.hg.1	5641	LGMN	legumain	8.74	14.07	5.33
TC1100008330.hg.1	10068	IL18BP	interleukin 18 binding protein	6.19	11.52	5.33
TC1200007147.hg.1	56938	ARNTL2	aryl hydrocarbon receptor nuclear translocator like 2	9.84	15.15	5.31
TC1700012216.hg.1	3965	LGALS9	galectin 9	7.55	12.85	5.3
TC2200009274.hg.1	60489	APOBEC3G	apolipoprotein B mRNA editing enzyme catalytic subunit 3G	4.74	10.03	5.29
TC0800012344.hg.1	23414	ZFPM2	zinc finger protein, FOG family member 2	5.27	10.5	5.23
TC0900006539.hg.1	NA	NA	NA	6.06	11.29	5.23
TC0100011453.hg.1	50486	G0S2	G0/G1 switch 2	11.49	16.72	5.23
TC1100012130.hg.1	4319	MMP10	matrix metallopeptidase 10	11.71	16.93	5.22
TC1200008920.hg.1	4940	OAS3	2'-5'-oligoadenylate synthetase 3	5.55	10.74	5.19
TC1500010726.hg.1	80021	TMEM62	transmembrane protein 62	6.06	11.24	5.18
TC0700013578.hg.1	10371	SEMA3A	semaphorin 3A	9.97	15.15	5.18
TC1900010807.hg.1	634	CEACAM1	carcinoembryonic antigen related cell adhesion molecule 1	12.32	17.5	5.18
TC0800012371.hg.1	4061	LY6E	lymphocyte antigen 6 family member E	10.07	15.24	5.17
TC0600009597.hg.1	7128	TNFAIP3	TNF alpha induced protein 3	12.98	18.13	5.15
TC0800008481.hg.1	115908	CTHRC1	collagen triple helix repeat containing 1	4.97	10.11	5.14
TC0400008105.hg.1	55008	HERC6	HECT and RLD domain containing E3 ubiquitin protein ligase family member 6	6.72	11.85	5.13
TC0X00009129.hg.1	57393	CLTRN	collectrin, amino acid transport regulator	5.6	10.68	5.08
TC0500012238.hg.1	1839	HBEGF	heparin binding EGF like growth factor	7.7	12.77	5.07
TC1100008999.hg.1	85463	ZC3H12C	zinc finger CCCH-type containing 12C	7.65	12.7	5.05
TC1100010897.hg.1	9246	UBE2L6	ubiquitin conjugating enzyme E2 L6	11.33	16.37	5.04
TC1600010859.hg.1	197259	MLKL	mixed lineage kinase domain like pseudokinase	4.94	9.95	5.01
TC0500010869.hg.1	79993	ELOVL7	ELOVL fatty acid elongase 7	7.21	12.2	4.99
TC1100011259.hg.1	8061	FOSL1	FOS like 1, AP-1 transcription factor subunit	7.87	12.85	4.98
TC1100007684.hg.1	710	SERPING1	serpin family G member 1	6.86	11.81	4.95
TC0400012829.hg.1	54848	ARHGEF38	Rho guanine nucleotide exchange factor 38	4.62	9.55	4.93
TC1500008232.hg.1	3669	ISG20	interferon stimulated exonuclease gene 20	5.89	10.82	4.93
TC0300010714.hg.1	9881	TRANK1	tetratricopeptide repeat and ankyrin repeat containing 1	6.01	10.94	4.93
TC0700010854.hg.1	3624	INHBA	inhibin subunit beta A	12.78	17.7	4.92
TC1100013223.hg.1	440068	CARD17	caspase recruitment domain family member 17	6.1	11.01	4.91
TC1100012948.hg.1	10581	IFITM2	interferon induced transmembrane protein 2	13.05	17.95	4.9
TC2000007492.hg.1	10406	WFDC2	WAP four-disulfide core domain 2	11.32	16.22	4.9
TC0300008550.hg.1	1475	CSTA	cystatin A	9.91	14.77	4.86
TC0500007050.hg.1	23037	PDZD2	PDZ domain containing 2	6.76	11.62	4.86
TC0600008697.hg.1	4907	NT5E	5'-nucleotidase ecto	12.86	17.72	4.86
TC1000007883.hg.1	5552	SRGN	serglycin	4.89	9.74	4.85
TC0200013524.hg.1	93082	NEURL3	neuralized E3 ubiquitin protein ligase 3	5.02	9.85	4.83
TC0400007466.hg.1	80157	CWH43	cell wall biogenesis 43 C-terminal homolog	4.17	8.98	4.81
TC0500013309.hg.1	11082	ESM1	endothelial cell specific molecule 1	4.78	9.57	4.79
TC0200010545.hg.1	8828	NRP2	neuropilin 2	8.11	12.89	4.78
TC1100006988.hg.1	117196	MRGPRX4	MAS related GPR family member X4	5.11	9.89	4.78
TC0500012017.hg.1	3659	IRF1	interferon regulatory factor 1	6.06	10.82	4.76
TC1000008431.hg.1	84333	PCGF5	polycomb group ring finger 5	7.83	12.57	4.74
TC0700012230.hg.1	4897	NRCAM	neuronal cell adhesion molecule	6.78	11.52	4.74
TC0300008558.hg.1	151636	DTX3L	deltex E3 ubiquitin ligase 3L	9.49	14.22	4.73
TC0X00009205.hg.1	30011	SH3KBP1	SH3 domain containing kinase binding protein 1	11.25	15.98	4.73
TC0600007518.hg.1	3139	HLA-L	major histocompatibility complex, class I, L (pseudogene)	10.05	14.77	4.72
TC0900006538.hg.1	3717	JAK2	Janus kinase 2	6.81	11.52	4.71
TC0100017878.hg.1	57829	ZP4	zona pellucida glycoprotein 4	4.03	8.73	4.7
TC0400009543.hg.1	7098	TLR3	toll like receptor 3	9.07	13.74	4.67
TC1800007547.hg.1	5275	SERPINB13	serpin family B member 13	8.73	13.4	4.67
TC0900010825.hg.1	4814	NINJ1	ninjurin 1	8.6	13.25	4.65
TC2000006642.hg.1	650	BMP2	bone morphogenetic protein 2	8.05	12.69	4.64
TC0600007301.hg.1	11118	BTN3A2	butyrophilin subfamily 3 member A2	7.52	12.14	4.62
TC1500010909.hg.1	80765	STARD5	StAR related lipid transfer domain containing 5	6.93	11.55	4.62
TC1000008401.hg.1	24138	IFIT5	interferon induced protein with tetratricopeptide repeats 5	6.72	11.33	4.61
TC1200010839.hg.1	3678	ITGA5	integrin subunit alpha 5	10.1	14.68	4.58
TC0200016511.hg.1	3557	IL1RN	interleukin 1 receptor antagonist	13.45	18	4.55
TC1000009002.hg.1	119548	PNLIPRP3	pancreatic lipase related protein 3	4.29	8.84	4.55
TC1900010856.hg.1	5329	PLAUR	plasminogen activator, urokinase receptor	8.8	13.35	4.55
TC0600007596.hg.1	7124	TNF	tumor necrosis factor	4.64	9.18	4.54
TC0200007746.hg.1	10678	B3GNT2	UDP-GlcNAc:betaGal beta-1,3-N-acetylglucosaminyltransferase 2	8.25	12.78	4.53
TC0600007067.hg.1	2766	GMPR	guanosine monophosphate reductase	5.34	9.87	4.53
TC1400008382.hg.1	7127	TNFAIP2	TNF alpha induced protein 2	7.74	12.27	4.53
TC0100015836.hg.1	84648	LCE3D	late cornified envelope 3D	4.98	9.47	4.49
TC0200009829.hg.1	25801	GCA	grancalcin	6.38	10.86	4.48
TC1700010707.hg.1	79132	DHX58	DExH-box helicase 58	6.38	10.84	4.46
TC1400008746.hg.1	26277	TINF2	TERF1 interacting nuclear factor 2	8.66	13.11	4.45
TC2000008318.hg.1	55612	FERMT1	fermitin family member 1	13.7	18.14	4.44
TC0100011064.hg.1	3075	CFH	complement factor H	9.69	14.11	4.42
TC0200016471.hg.1	4084	MXD1	MAX dimerization protein 1	10.09	14.51	4.42
TC0100010111.hg.1	1942	EFNA1	ephrin A1	8.44	12.85	4.41
TC0200010897.hg.1	130367	SGPP2	sphingosine-1-phosphate phosphatase 2	7.09	11.48	4.39
TC1100012957.hg.1	10346	TRIM22	tripartite motif containing 22	9.95	14.32	4.37
TC0700012797.hg.1	64761	PARP12	poly(ADP-ribose) polymerase family member 12	9.98	14.35	4.37
TC0300006580.hg.1	3656	IRAK2	interleukin 1 receptor associated kinase 2	5.14	9.5	4.36
TC0100014852.hg.1	2633	GBP1	guanylate binding protein 1	10.93	15.29	4.36
TC1100010003.hg.1	51700	CYB5R2	cytochrome b5 reductase 2	10.85	15.2	4.35
TC0600014102.hg.1	10866	HCP5	HLA complex P5	6.08	10.41	4.33
TC1200012584.hg.1	55080	TAPBPL	TAP binding protein like	6.98	11.31	4.33
TC0800010783.hg.1	9242	MSC	musculin	5.81	10.13	4.32
TC0100014365.hg.1	1573	CYP2J2	cytochrome P450 family 2 subfamily J member 2	6.44	10.76	4.32
TC1100012962.hg.1	272	AMPD3	adenosine monophosphate deaminase 3	5.94	10.22	4.28
TC1500007097.hg.1	567	B2M	beta-2-microglobulin	14.76	19.04	4.28
TC2000009602.hg.1	81030	ZBP1	Z-DNA binding protein 1	4.26	8.53	4.27
TC0100012006.hg.1	3775	KCNK1	potassium two pore domain channel subfamily K member 1	7.32	11.58	4.26
TC0700010334.hg.1	392636	AGMO	alkylglycerol monooxygenase	7.18	11.4	4.22
TC1700009123.hg.1	57674	RNF213	ring finger protein 213	8.38	12.6	4.22
TC0100015856.hg.1	6283	S100A12	S100 calcium binding protein A12	5.84	10.05	4.21
TC0300009799.hg.1	64108	RTP4	receptor transporter protein 4	5.85	10.04	4.19
TC1500010737.hg.1	58472	SQOR	sulfide quinone oxidoreductase	9.75	13.94	4.19
TC0200015476.hg.1	65059	RAPH1	Ras association (RalGDS/AF-6) and pleckstrin homology domains 1	8.5	12.68	4.18
TC0200007261.hg.1	25797	QPCT	glutaminyl-peptide cyclotransferase	8.03	12.2	4.17
TC0400012487.hg.1	7424	VEGFC	vascular endothelial growth factor C	10.64	14.81	4.17
TC1200006862.hg.1	79370	BCL2L14	BCL2 like 14	4.86	9.03	4.17
TC0200015976.hg.1	3431	SP110	SP110 nuclear body protein	11.72	15.85	4.13
TC0600014275.hg.1	6891	TAP2	transporter 2, ATP binding cassette subfamily B member	5.59	9.71	4.12
TC1700009079.hg.1	114897	C1QTNF1	C1q and TNF related 1	6.36	10.47	4.11
TC1700008247.hg.1	162461	TMEM92	transmembrane protein 92	6.83	10.94	4.11
TC1700011208.hg.1	7706	TRIM25	tripartite motif containing 25	9.25	13.36	4.11
TC0800008783.hg.1	6713	SQLE	squalene epoxidase	11.01	15.09	4.08
TC0900010565.hg.1	158158	RASEF	RAS and EF-hand domain containing	7.01	11.09	4.08
TC0100010310.hg.1	57823	SLAMF7	SLAM family member 7	5.44	9.51	4.07
TC0200012257.hg.1	5610	EIF2AK2	eukaryotic translation initiation factor 2 alpha kinase 2	12.33	16.38	4.05
TC0100014849.hg.1	2635	GBP3	guanylate binding protein 3	10.18	14.22	4.04
TC2100006585.hg.1	54033	RBM11	RNA binding motif protein 11	5.29	9.33	4.04
TC0800007040.hg.1	10863	ADAM28	ADAM metallopeptidase domain 28	11.22	15.26	4.04
TC2000010022.hg.1	57169	ZNFX1	zinc finger NFX1-type containing 1	8.57	12.61	4.04
TC0600007657.hg.1	3117	HLA-DQA1	major histocompatibility complex, class II, DQ alpha 1	4.71	8.74	4.03
TC0400012964.hg.1	132320	SCLT1	sodium channel and clathrin linker 1	7.33	11.36	4.03
TC2000009964.hg.1	27111	SDCBP2	syndecan binding protein 2	6.09	10.12	4.03
TC1200008474.hg.1	8835	SOCS2	suppressor of cytokine signaling 2	6.44	10.45	4.01
TC0300011081.hg.1	7318	UBA7	ubiquitin like modifier activating enzyme 7	4.5	8.49	3.99
TC1200012247.hg.1	338442	HCAR2	hydroxycarboxylic acid receptor 2	8.19	12.18	3.99
TC0700006890.hg.1	3569	IL6	interleukin 6	4.97	8.95	3.98
TC0200013913.hg.1	3552	IL1A	interleukin 1 alpha	13.35	17.32	3.97
TC0600012708.hg.1	11149	BVES	blood vessel epicardial substance	12.69	16.65	3.96
TC0900010968.hg.1	9830	TRIM14	tripartite motif containing 14	5.44	9.39	3.95
TC0300008467.hg.1	57514	ARHGAP31	Rho GTPase activating protein 31	5.57	9.51	3.94
TC0300012665.hg.1	54464	XRN1	5'-3' exoribonuclease 1	9.49	13.43	3.94
TC0100015855.hg.1	57115	PGLYRP4	peptidoglycan recognition protein 4	5.35	9.28	3.93
TC1300007167.hg.1	51131	PHF11	PHD finger protein 11	9.6	13.53	3.93
TC0400010898.hg.1	389208	TMPRSS11F	transmembrane serine protease 11F	4.64	8.56	3.92
TC0800011646.hg.1	3037	HAS2	hyaluronan synthase 2	5.27	9.19	3.92
TC0200016548.hg.1	2820	GPD2	glycerol-3-phosphate dehydrogenase 2	7.93	11.83	3.9
TC0600007585.hg.1	4277	MICB	MHC class I polypeptide-related sequence B	6.83	10.72	3.89
TC0600014318.hg.1	55603	TENT5A	terminal nucleotidyltransferase 5A	5.7	9.58	3.88
TC1100011367.hg.1	81622	UNC93B1	unc-93 homolog B1, TLR signaling regulator	6.4	10.28	3.88
TC0600007487.hg.1	3135	HLA-G	major histocompatibility complex, class I, G	7.8	11.66	3.86
TC1000008926.hg.1	51703	ACSL5	acyl-CoA synthetase long chain family member 5	4.24	8.06	3.82
TC0400008380.hg.1	55013	MCUB	mitochondrial calcium uniporter dominant negative beta subunit	8.55	12.37	3.82
TC0300011979.hg.1	79413	ZBED2	zinc finger BED-type containing 2	5.43	9.24	3.81
TC1200011567.hg.1	57458	TMCC3	transmembrane and coiled-coil domain family 3	7.59	11.4	3.81
TC0600012293.hg.1	115004	CGAS	cyclic GMP-AMP synthase	4.97	8.78	3.81
TC1900006968.hg.1	55337	C19orf66	chromosome 19 open reading frame 66	5.34	9.1	3.76
TC2100008494.hg.1	3455	IFNAR2	interferon alpha and beta receptor subunit 2	10.85	14.61	3.76
TC0600011507.hg.1	5696	PSMB8	proteasome subunit beta 8	8.27	12.02	3.75
TC1100013222.hg.1	114769	CARD16	caspase recruitment domain family member 16	7.58	11.33	3.75
TC0500012497.hg.1	10318	TNIP1	TNFAIP3 interacting protein 1	10.83	14.57	3.74
TC2200009273.hg.1	200316	APOBEC3F	apolipoprotein B mRNA editing enzyme catalytic subunit 3F	7.44	11.18	3.74
TC0100013471.hg.1	5724	PTAFR	platelet activating factor receptor	8.69	12.41	3.72
TC0400011144.hg.1	118429	ANTXR2	ANTXR cell adhesion molecule 2	11.12	14.83	3.71
TC0700011586.hg.1	54103	GSAP	gamma-secretase activating protein	5.72	9.43	3.71
TC0500012470.hg.1	972	CD74	CD74 molecule	6.64	10.34	3.7
TC0500011702.hg.1	134429	STARD4	StAR related lipid transfer domain containing 4	7.66	11.35	3.69
TC0600007306.hg.1	10384	BTN3A3	butyrophilin subfamily 3 member A3	6.53	10.21	3.68
TC0100017451.hg.1	7159	TP53BP2	tumor protein p53 binding protein 2	9.86	13.53	3.67
TC1000009851.hg.1	55691	FRMD4A	FERM domain containing 4A	9.13	12.77	3.64
TC0600009234.hg.1	254228	CALHM5	calcium homeostasis modulator family member 5	6.55	10.17	3.62
TC0800010708.hg.1	57094	CPA6	carboxypeptidase A6	5.47	9.09	3.62
TC2200007214.hg.1	80830	APOL6	apolipoprotein L6	5.8	9.42	3.62
TC0600013409.hg.1	3097	HIVEP2	human immunodeficiency virus type I enhancer binding protein 2	7.92	11.51	3.59
TC0700009232.hg.1	669	BPGM	bisphosphoglycerate mutase	12.21	15.8	3.59
TC1200010908.hg.1	6773	STAT2	signal transducer and activator of transcription 2	7.67	11.26	3.59
TC1700007775.hg.1	1440	CSF3	colony stimulating factor 3	4.57	8.16	3.59
TC1800009245.hg.1	5271	SERPINB8	serpin family B member 8	9.51	13.1	3.59
TC1900008057.hg.1	7538	ZFP36	ZFP36 ring finger protein	7.22	10.8	3.58
TC0300012728.hg.1	5359	PLSCR1	phospholipid scramblase 1	11.75	15.32	3.57
TC0700009243.hg.1	55281	TMEM140	transmembrane protein 140	5	8.56	3.56
TC0200011023.hg.1	6672	SP100	SP100 nuclear antigen	10.16	13.7	3.54
TC1000008798.hg.1	119392	SFR1	SWI5 dependent homologous recombination repair protein 1	7.38	10.91	3.53
TC0100011533.hg.1	467	ATF3	activating transcription factor 3	6.51	10.04	3.53
TC0600007530.hg.1	3133	HLA-E	major histocompatibility complex, class I, E	8.26	11.79	3.53
TC0700012798.hg.1	80853	KDM7A	lysine demethylase 7A	8.59	12.12	3.53
TC0700011054.hg.1	2887	GRB10	growth factor receptor bound protein 10	7.32	10.84	3.52
TC0200014414.hg.1	7852	CXCR4	C-X-C motif chemokine receptor 4	8.2	11.71	3.51
TC1300007731.hg.1	160897	GPR180	G protein-coupled receptor 180	6.81	10.31	3.5
TC1100012583.hg.1	414899	BLID	BH3-like motif containing, cell death inducer	6.23	9.71	3.48
TC0400011735.hg.1	79931	TNIP3	TNFAIP3 interacting protein 3	4.28	7.76	3.48
TC1700008794.hg.1	6662	SOX9	SRY-box 9	8.89	12.37	3.48
TC1200007693.hg.1	3489	IGFBP6	insulin like growth factor binding protein 6	6.13	9.6	3.47
TC1400010727.hg.1	11035	RIPK3	receptor interacting serine/threonine kinase 3	4.7	8.15	3.45
TC1700010459.hg.1	6348	CCL3	C-C motif chemokine ligand 3	4.53	7.98	3.45
TC0800007899.hg.1	23213	SULF1	sulfatase 1	6.23	9.68	3.45
TC0600008486.hg.1	79627	OGFRL1	opioid growth factor receptor like 1	11.23	14.64	3.41
TC0X00008210.hg.1	11254	SLC6A14	solute carrier family 6 member 14	12.19	15.6	3.41
TC0400007840.hg.1	2919	CXCL1	C-X-C motif chemokine ligand 1	8.89	12.29	3.4
TC0400011014.hg.1	6374	CXCL5	C-X-C motif chemokine ligand 5	9.07	12.46	3.39
TC0800011611.hg.1	4982	TNFRSF11B	TNF receptor superfamily member 11b	4.74	8.13	3.39
TC0800006624.hg.1	1673	DEFB4A	defensin beta 4A	4.35	7.73	3.38
TC2200007242.hg.1	8542	APOL1	apolipoprotein L1	7.3	10.68	3.38
TC0400011643.hg.1	817	CAMK2D	calcium/calmodulin dependent protein kinase II delta	8.99	12.37	3.38
TC1000010758.hg.1	219790	RTKN2	rhotekin 2	8.88	12.26	3.38
TC0200014764.hg.1	1803	DPP4	dipeptidyl peptidase 4	4.97	8.34	3.37
TC1900011683.hg.1	84941	HSH2D	hematopoietic SH2 domain containing	5.71	9.07	3.36
TC0X00010207.hg.1	79983	POF1B	POF1B, actin binding protein	8.47	11.83	3.36
TC1700007931.hg.1	3430	IFI35	interferon induced protein 35	6.81	10.16	3.35
TC0100010546.hg.1	8548	BLZF1	basic leucine zipper nuclear factor 1	12.56	15.91	3.35
TC0500011579.hg.1	7903	ST8SIA4	ST8 alpha-N-acetyl-neuraminide alpha-2,8-sialyltransferase 4	4.74	8.09	3.35
TC0600011351.hg.1	11074	TRIM31	tripartite motif containing 31	4.36	7.71	3.35
TC0700007271.hg.1	5898	RALA	RAS like proto-oncogene A	10.72	14.06	3.34
TC1400006521.hg.1	4860	PNP	purine nucleoside phosphorylase	9.35	12.68	3.33
TC0600009710.hg.1	8676	STX11	syntaxin 11	3.91	7.22	3.31
TC1100012615.hg.1	79827	CLMP	CXADR like membrane protein	4.81	8.12	3.31
TC1500007735.hg.1	54839	LRRC49	leucine rich repeat containing 49	6.3	9.61	3.31
TC1800007518.hg.1	54877	ZCCHC2	zinc finger CCHC-type containing 2	6.72	10.02	3.3
TC1100009657.hg.1	10410	IFITM3	interferon induced transmembrane protein 3	16.19	19.49	3.3
TC0100013314.hg.1	58985	IL22RA1	interleukin 22 receptor subunit alpha 1	5.92	9.21	3.29
TC1200007151.hg.1	341346	SMCO2	single-pass membrane protein with coiled-coil domains 2	4.41	7.7	3.29
TC1400010584.hg.1	10379	IRF9	interferon regulatory factor 9	7.55	10.83	3.28
TC0200009537.hg.1	8942	KYNU	kynureninase	10.66	13.94	3.28
TC0600010056.hg.1	9589	WTAP	WT1 associated protein	10.27	13.53	3.26
TC1600009865.hg.1	26471	NUPR1	nuclear protein 1, transcriptional regulator	15.32	18.58	3.26
TC2000008242.hg.1	11237	RNF24	ring finger protein 24	6.71	9.96	3.25
TC1300006879.hg.1	8900	CCNA1	cyclin A1	4.33	7.55	3.22
TC1000006924.hg.1	221079	ARL5B	ADP ribosylation factor like GTPase 5B	11.04	14.24	3.2
TC0500008156.hg.1	64167	ERAP2	endoplasmic reticulum aminopeptidase 2	4.63	7.83	3.2
TC1600006658.hg.1	9235	IL32	interleukin 32	13.03	16.22	3.19
TC1900008485.hg.1	2524	FUT2	fucosyltransferase 2	7.4	10.59	3.19
TC0100015234.hg.1	9122	SLC16A4	solute carrier family 16 member 4	11.16	14.34	3.18
TC0400006930.hg.1	132864	CPEB2	cytoplasmic polyadenylation element binding protein 2	7	10.17	3.17
TC0800008730.hg.1	84985	FAM83A	family with sequence similarity 83 member A	9.44	12.61	3.17
TC0900008219.hg.1	8013	NR4A3	nuclear receptor subfamily 4 group A member 3	4.14	7.31	3.17
TC0200011034.hg.1	51719	CAB39	calcium binding protein 39	11.85	15.01	3.16
TC0600007303.hg.1	11119	BTN3A1	butyrophilin subfamily 3 member A1	6	9.16	3.16
TC1500007833.hg.1	5371	PML	promyelocytic leukemia	9.66	12.82	3.16
TC0700008011.hg.1	653361	NCF1	neutrophil cytosolic factor 1	5.25	8.4	3.15
TC0300011936.hg.1	961	CD47	CD47 molecule	11.75	14.89	3.14
TC1100012389.hg.1	23705	CADM1	cell adhesion molecule 1	8.84	11.98	3.14
TC1600007557.hg.1	10308	ZNF267	zinc finger protein 267	10.67	13.81	3.14
TC0300007067.hg.1	4615	MYD88	MYD88, innate immune signal transduction adaptor	11.73	14.87	3.14
TC0800006983.hg.1	5533	PPP3CC	protein phosphatase 3 catalytic subunit gamma	8.77	11.9	3.13
TC1000011026.hg.1	159195	USP54	ubiquitin specific peptidase 54	7.27	10.4	3.13
TC0X00008481.hg.1	159091	FAM122C	family with sequence similarity 122C	6.64	9.77	3.13
TC0700013439.hg.1	55973	BCAP29	B cell receptor associated protein 29	10.22	13.35	3.13
TC2000007666.hg.1	55905	RNF114	ring finger protein 114	8.71	11.84	3.13
TC1400007466.hg.1	2530	FUT8	fucosyltransferase 8	10.01	13.13	3.12
TC0300013645.hg.1	347	APOD	apolipoprotein D	7.87	10.99	3.12
TC0100016476.hg.1	9674	KIAA0040	KIAA0040	9.52	12.63	3.11
TC1500010390.hg.1	51458	RHCG	Rh family C glycoprotein	7.89	11	3.11
TC2200009272.hg.1	140564	APOBEC3D	apolipoprotein B mRNA editing enzyme catalytic subunit 3D	7.66	10.77	3.11
TC1200008434.hg.1	338809	C12orf74	chromosome 12 open reading frame 74	6.29	9.39	3.1
TC0100014081.hg.1	10158	PDZK1IP1	PDZK1 interacting protein 1	8.44	11.54	3.1
TC0300013264.hg.1	59345	GNB4	G protein subunit beta 4	9.46	12.56	3.1
TC0700012636.hg.1	5420	PODXL	podocalyxin like	6.5	9.59	3.09
TC1100007394.hg.1	3732	CD82	CD82 molecule	9.09	12.18	3.09
TC0400007853.hg.1	2069	EREG	epiregulin	5.3	8.38	3.08
TC1200010686.hg.1	4891	SLC11A2	solute carrier family 11 member 2	7.64	10.72	3.08
TC1700007620.hg.1	9560	CCL4L2	C-C motif chemokine ligand 4 like 2	4.15	7.23	3.08
TC0X00007053.hg.1	4128	MAOA	monoamine oxidase A	7.66	10.72	3.06
TC1700011922.hg.1	3959	LGALS3BP	galectin 3 binding protein	9.41	12.47	3.06
TC1900008366.hg.1	374918	IGFL1	IGF like family member 1	9.61	12.67	3.06
TC0800011713.hg.1	9788	MTSS1	MTSS1, I-BAR domain containing	8.47	11.51	3.04
TC1200012859.hg.1	54509	RHOF	ras homolog family member F, filopodia associated	8.29	11.32	3.03
TC0100018499.hg.1	4582	MUC1	mucin 1, cell surface associated	5.81	8.84	3.03
TC1900007127.hg.1	9592	IER2	immediate early response 2	5.55	8.58	3.03
TC1600008034.hg.1	65009	NDRG4	NDRG family member 4	6.86	9.88	3.02
TC1100012775.hg.1	2113	ETS1	ETS proto-oncogene 1, transcription factor	10.26	13.28	3.02
TC2100006967.hg.1	3460	IFNGR2	interferon gamma receptor 2	13.63	16.65	3.02
TC2200009266.hg.1	9567	GTPBP1	GTP binding protein 1	5.45	8.46	3.01
TC0100016086.hg.1	9447	AIM2	absent in melanoma 2	4.82	7.83	3.01
TC0600011658.hg.1	51513	ETV7	ETS variant 7	5.3	8.3	3
TC1100011190.hg.1	10938	EHD1	EH domain containing 1	7.48	10.48	3
TC0300008371.hg.1	54762	GRAMD1C	GRAM domain containing 1C	6.92	9.91	2.99
TC0800010511.hg.1	195814	SDR16C5	short chain dehydrogenase/reductase family 16C member 5	4.61	7.6	2.99
TC0600013412.hg.1	NA	NA	NA	5.88	8.86	2.98
TC0800007389.hg.1	56892	TCIM	transcriptional and immune response regulator	5.54	8.51	2.97
TC0400011027.hg.1	685	BTC	betacellulin	5.98	8.95	2.97
TC1600010227.hg.1	9683	N4BP1	NEDD4 binding protein 1	14.3	17.27	2.97
TC1100013221.hg.1	834	CASP1	caspase 1	6.58	9.54	2.96
TC1500007518.hg.1	51762	RAB8B	RAB8B, member RAS oncogene family	9.39	12.35	2.96
TC1100009880.hg.1	6737	TRIM21	tripartite motif containing 21	6.29	9.24	2.95
TC1200007182.hg.1	55711	FAR2	fatty acyl-CoA reductase 2	5.27	8.2	2.93
TC1200009967.hg.1	80824	DUSP16	dual specificity phosphatase 16	6.67	9.6	2.93
TC2200008592.hg.1	23780	APOL2	apolipoprotein L2	6.96	9.88	2.92
TC0600007257.hg.1	10475	TRIM38	tripartite motif containing 38	8.6	11.52	2.92
TC1100013088.hg.1	329	BIRC2	baculoviral IAP repeat containing 2	8.53	11.45	2.92
TC1600008832.hg.1	27189	IL17C	interleukin 17C	4.76	7.68	2.92
TC1900011233.hg.1	5655	KLK10	kallikrein related peptidase 10	10.11	13.03	2.92
TC0200010443.hg.1	8837	CFLAR	CASP8 and FADD like apoptosis regulator	13.77	16.67	2.9
TC0100015921.hg.1	103	ADAR	adenosine deaminase, RNA specific	7.73	10.63	2.9
TC1900007844.hg.1	51599	LSR	lipolysis stimulated lipoprotein receptor	9.42	12.32	2.9
TC2000007519.hg.1	958	CD40	CD40 molecule	6.36	9.26	2.9
TC0600007302.hg.1	10385	BTN2A2	butyrophilin subfamily 2 member A2	8.46	11.36	2.9
TC0500008437.hg.1	25816	TNFAIP8	TNF alpha induced protein 8	8.27	11.16	2.89
TC0600012314.hg.1	1303	COL12A1	collagen type XII alpha 1 chain	9.49	12.38	2.89
TC1700012439.hg.1	54894	RNF43	ring finger protein 43	6.27	9.16	2.89
TC0100006862.hg.1	26270	FBXO6	F-box protein 6	5.54	8.43	2.89
TC0300009731.hg.1	9175	MAP3K13	mitogen-activated protein kinase kinase kinase 13	7.12	10.01	2.89
TC1300006802.hg.1	675	BRCA2	BRCA2, DNA repair associated	4.49	7.38	2.89
TC1200008435.hg.1	440107	PLEKHG7	pleckstrin homology and RhoGEF domain containing G7	4.82	7.69	2.87
TC1400010596.hg.1	5687	PSMA6	proteasome subunit alpha 6	11.99	14.86	2.87
TC1900011033.hg.1	8775	NAPA	NSF attachment protein alpha	9.2	12.06	2.86
TC0100015835.hg.1	353145	LCE3E	late cornified envelope 3E	5.01	7.86	2.85
TC1500010691.hg.1	123606	NIPA1	NIPA magnesium transporter 1	9.49	12.34	2.85
TC0600007869.hg.1	23070	CMTR1	cap methyltransferase 1	6.44	9.29	2.85
TC0200007533.hg.1	3344	FOXN2	forkhead box N2	9.3	12.14	2.84
TC0700010437.hg.1	9771	RAPGEF5	Rap guanine nucleotide exchange factor 5	7.07	9.91	2.84
TC1500007513.hg.1	114294	LACTB	lactamase beta	8.47	11.3	2.83
TC0300010913.hg.1	64866	CDCP1	CUB domain containing protein 1	12.15	14.96	2.81
TC0100009449.hg.1	4343	MOV10	Mov10 RISC complex RNA helicase	7.22	10.03	2.81
TC2000008030.hg.1	11054	OGFR	opioid growth factor receptor	6.97	9.77	2.8
TC1900007325.hg.1	93343	MVB12A	multivesicular body subunit 12A	4.41	7.2	2.79
TC1100012119.hg.1	NA	NA	NA	4.77	7.55	2.78
TC0200016679.hg.1	9792	SERTAD2	SERTA domain containing 2	7.26	10.04	2.78
TC0800007027.hg.1	51312	SLC25A37	solute carrier family 25 member 37	8	10.78	2.78
TC0X00009128.hg.1	59272	ACE2	angiotensin I converting enzyme 2	4.23	7.01	2.78
TC0800007688.hg.1	4067	LYN	LYN proto-oncogene, Src family tyrosine kinase	9.37	12.14	2.77
TC2200008487.hg.1	23761	PISD	phosphatidylserine decarboxylase	5.94	8.71	2.77
TC0800011061.hg.1	4683	NBN	nibrin	7.48	10.25	2.77
TC0600013204.hg.1	55350	VNN3	vanin 3	5.02	7.78	2.76
TC0300013852.hg.1	10402	ST3GAL6	ST3 beta-galactoside alpha-2,3-sialyltransferase 6	6.09	8.85	2.76
TC1200007251.hg.1	55196	KIAA1551	KIAA1551	8.68	11.43	2.75
TC2000009058.hg.1	7052	TGM2	transglutaminase 2	7.99	10.74	2.75
TC0900007680.hg.1	7091	TLE4	transducin like enhancer of split 4	8.77	11.51	2.74
TC1100010730.hg.1	53	ACP2	acid phosphatase 2, lysosomal	6.92	9.66	2.74
TC0600009364.hg.1	135112	NCOA7	nuclear receptor coactivator 7	8.51	11.24	2.73
TC0100006931.hg.1	10630	PDPN	podoplanin	12.01	14.73	2.72
TC0800010944.hg.1	3612	IMPA1	inositol monophosphatase 1	8.84	11.56	2.72
TC1100012976.hg.1	4925	NUCB2	nucleobindin 2	9.44	12.16	2.72
TC1000008891.hg.1	1847	DUSP5	dual specificity phosphatase 5	7.56	10.28	2.72
TC0700009700.hg.1	51667	NUB1	negative regulator of ubiquitin like proteins 1	9.45	12.16	2.71
TC1800009307.hg.1	6318	SERPINB4	serpin family B member 4	10.36	13.07	2.71
TC0300013763.hg.1	9711	RUBCN	RUN and cysteine rich domain containing beclin 1 interacting protein	6.64	9.35	2.71
TC1500010134.hg.1	10518	CIB2	calcium and integrin binding family member 2	4.38	7.07	2.69
TC0700013354.hg.1	353345	GPR141	G protein-coupled receptor 141	4.81	7.48	2.67
TC1700012324.hg.1	29	ABR	ABR, RhoGEF and GTPase activating protein	6.96	9.63	2.67
TC0300009459.hg.1	26996	GPR160	G protein-coupled receptor 160	5.05	7.72	2.67
TC0400008240.hg.1	27071	DAPP1	dual adaptor of phosphotyrosine and 3-phosphoinositides 1	9.13	11.8	2.67
TC0700009233.hg.1	NA	NA	NA	7.33	10	2.67
TC1600007999.hg.1	6376	CX3CL1	C-X3-C motif chemokine ligand 1	4.45	7.12	2.67
TC0400012150.hg.1	201799	TMEM154	transmembrane protein 154	10.22	12.88	2.66
TC1100012165.hg.1	837	CASP4	caspase 4	11.5	14.16	2.66
TC2100007663.hg.1	10950	BTG3	BTG anti-proliferation factor 3	10.27	12.93	2.66
TC0300013855.hg.1	64332	NFKBIZ	NFKB inhibitor zeta	10.37	13.02	2.65
TC1400008750.hg.1	115817	DHRS1	dehydrogenase/reductase 1	8.41	11.06	2.65
TC1800009268.hg.1	1824	DSC2	desmocollin 2	13.17	15.82	2.65
TC0800008179.hg.1	8767	RIPK2	receptor interacting serine/threonine kinase 2	11.37	14.01	2.64
TC1900009134.hg.1	22904	SBNO2	strawberry notch homolog 2	9.57	12.21	2.64
TC1500009173.hg.1	30844	EHD4	EH domain containing 4	7.54	10.18	2.64
TC0800007641.hg.1	8601	RGS20	regulator of G protein signaling 20	6.9	9.54	2.64
TC0900008933.hg.1	27348	TOR1B	torsin family 1 member B	6.27	8.9	2.63
TC1700007585.hg.1	162394	SLFN5	schlafen family member 5	13.53	16.16	2.63
TC1500010886.hg.1	91860	CALML4	calmodulin like 4	6.43	9.05	2.62
TC0200011062.hg.1	93010	B3GNT7	UDP-GlcNAc:betaGal beta-1,3-N-acetylglucosaminyltransferase 7	5.78	8.4	2.62
TC1400008940.hg.1	4792	NFKBIA	NFKB inhibitor alpha	12.28	14.89	2.61
TC0400008271.hg.1	4790	NFKB1	nuclear factor kappa B subunit 1	8.68	11.29	2.61
TC0600011880.hg.1	54676	GTPBP2	GTP binding protein 2	8.25	10.86	2.61
TC0700006977.hg.1	9603	NFE2L3	nuclear factor, erythroid 2 like 3	8.49	11.1	2.61
TC0900010386.hg.1	23670	CEMIP2	cell migration inducing hyaluronidase 2	9.28	11.88	2.6
TC0200015506.hg.1	54891	INO80D	INO80 complex subunit D	10.07	12.67	2.6
TC0900011523.hg.1	3309	HSPA5	heat shock protein family A (Hsp70) member 5	13.1	15.7	2.6
TC0400012938.hg.1	153020	RASGEF1B	RasGEF domain family member 1B	5.07	7.66	2.59
TC0500013342.hg.1	51752	ERAP1	endoplasmic reticulum aminopeptidase 1	10.32	12.91	2.59
TC1400009337.hg.1	51635	DHRS7	dehydrogenase/reductase 7	10.63	13.22	2.59
TC1400009481.hg.1	26499	PLEK2	pleckstrin 2	12.67	15.26	2.59
TC0300013911.hg.1	51726	DNAJB11	DnaJ heat shock protein family (Hsp40) member B11	10.34	12.92	2.58
TC0400011057.hg.1	950	SCARB2	scavenger receptor class B member 2	9.2	11.78	2.58
TC0100008625.hg.1	5142	PDE4B	phosphodiesterase 4B	4.46	7.03	2.57
TC0800009463.hg.1	100289462	DEFB4B	defensin beta 4B	4.33	6.9	2.57
TC0100018452.hg.1	388646	GBP7	guanylate binding protein 7	4.32	6.89	2.57
TC0X00009356.hg.1	83604	TMEM47	transmembrane protein 47	9.33	11.89	2.56
TC1700012110.hg.1	6398	SECTM1	secreted and transmembrane 1	6.15	8.71	2.56
TC0X00010198.hg.1	139324	HDX	highly divergent homeobox	7.45	10.01	2.56
TC1700007127.hg.1	654346	LGALS9C	galectin 9C	7.2	9.75	2.55
TC1800006487.hg.1	23347	SMCHD1	structural maintenance of chromosomes flexible hinge domain containing 1	8.12	10.66	2.54
TC2000007502.hg.1	116092	DNTTIP1	deoxynucleotidyltransferase terminal interacting protein 1	7.95	10.49	2.54
TC0700008141.hg.1	5782	PTPN12	protein tyrosine phosphatase, non-receptor type 12	11.4	13.94	2.54
TC0900012209.hg.1	158219	TTC39B	tetratricopeptide repeat domain 39B	7.49	10.03	2.54
TC1200006771.hg.1	29121	CLEC2D	C-type lectin domain family 2 member D	6.37	8.9	2.53
TC0800008243.hg.1	54704	PDP1	pyruvate dehyrogenase phosphatase catalytic subunit 1	12.17	14.7	2.53
TC0500009614.hg.1	27166	PRELID1	PRELI domain containing 1	13.67	16.19	2.52
TC1800007360.hg.1	5874	RAB27B	RAB27B, member RAS oncogene family	9.86	12.38	2.52
TC1100013192.hg.1	23529	CLCF1	cardiotrophin like cytokine factor 1	6.71	9.23	2.52
TC1700011364.hg.1	83990	BRIP1	BRCA1 interacting protein C-terminal helicase 1	5.56	8.08	2.52
TC1900007839.hg.1	53827	FXYD5	FXYD domain containing ion transport regulator 5	12.84	15.35	2.51
TC0200010445.hg.1	843	CASP10	caspase 10	6.14	8.64	2.5
TC1700007319.hg.1	26118	WSB1	WD repeat and SOCS box containing 1	10.81	13.3	2.49
TC0300012323.hg.1	11343	MGLL	monoglyceride lipase	7.25	9.73	2.48
TC0100007540.hg.1	9473	THEMIS2	thymocyte selection associated family member 2	4.74	7.22	2.48
TC1200010252.hg.1	83857	TMTC1	transmembrane and tetratricopeptide repeat containing 1	6.37	8.85	2.48
TC1200008675.hg.1	7296	TXNRD1	thioredoxin reductase 1	10.22	12.7	2.48
TC1500010776.hg.1	3419	IDH3A	isocitrate dehydrogenase 3 (NAD(+)) alpha	11.72	14.2	2.48
TC0600007307.hg.1	11120	BTN2A1	butyrophilin subfamily 2 member A1	6	8.47	2.47
TC0900012154.hg.1	8577	TMEFF1	transmembrane protein with EGF like and two follistatin like domains 1	6.75	9.22	2.47
TC2000007479.hg.1	5266	PI3	peptidase inhibitor 3	14.33	16.8	2.47
TC2100006618.hg.1	29761	USP25	ubiquitin specific peptidase 25	10.58	13.05	2.47
TC0200011022.hg.1	93349	SP140L	SP140 nuclear body protein like	6.72	9.19	2.47
TC0200011980.hg.1	50618	ITSN2	intersectin 2	9.94	12.4	2.46
TC0900007518.hg.1	256691	MAMDC2	MAM domain containing 2	5.33	7.79	2.46
TC0X00010836.hg.1	57826	RAP2C	RAP2C, member of RAS oncogene family	8.99	11.45	2.46
TC0100008938.hg.1	8543	LMO4	LIM domain only 4	9.51	11.96	2.45
TC0500013354.hg.1	8974	P4HA2	prolyl 4-hydroxylase subunit alpha 2	10.85	13.3	2.45
TC0100007746.hg.1	127534	GJB4	gap junction protein beta 4	5.84	8.29	2.45
TC0400010886.hg.1	55236	UBA6	ubiquitin like modifier activating enzyme 6	10.48	12.93	2.45
TC0100018451.hg.1	2634	GBP2	guanylate binding protein 2	9.23	11.67	2.44
TC0300013417.hg.1	200879	LIPH	lipase H	9.66	12.1	2.44
TC1000007404.hg.1	55454	CSGALNACT2	chondroitin sulfate N-acetylgalactosaminyltransferase 2	8.71	11.15	2.44
TC1200008535.hg.1	2004	ELK3	ELK3, ETS transcription factor	10.78	13.21	2.43
TC1500008757.hg.1	57194	ATP10A	ATPase phospholipid transporting 10A (putative)	4.61	7.04	2.43
TC1000007092.hg.1	84930	MASTL	microtubule associated serine/threonine kinase like	5.63	8.05	2.42
TC0800008487.hg.1	9699	RIMS2	regulating synaptic membrane exocytosis 2	7.73	10.15	2.42
TC0800011472.hg.1	84955	NUDCD1	NudC domain containing 1	8.99	11.41	2.42
TC1700007865.hg.1	1267	CNP	2',3'-cyclic nucleotide 3' phosphodiesterase	7.42	9.84	2.42
TC2000009218.hg.1	6385	SDC4	syndecan 4	13.63	16.05	2.42
TC0300013842.hg.1	7871	SLMAP	sarcolemma associated protein	9.56	11.97	2.41
TC1100009279.hg.1	220323	OAF	out at first homolog	6.85	9.26	2.41
TC1500009396.hg.1	84888	SPPL2A	signal peptide peptidase like 2A	10.97	13.38	2.41
TC1700010050.hg.1	284194	LGALS9B	galectin 9B	7.41	9.82	2.41
TC0400012951.hg.1	133308	SLC9B2	solute carrier family 9 member B2	5.24	7.64	2.4
TC0100010672.hg.1	9910	RABGAP1L	RAB GTPase activating protein 1 like	8.22	10.62	2.4
TC0400012029.hg.1	54726	OTUD4	OTU deubiquitinase 4	11.97	14.37	2.4
TC1400010767.hg.1	23503	ZFYVE26	zinc finger FYVE-type containing 26	7.17	9.55	2.38
TC0500009055.hg.1	22885	ABLIM3	actin binding LIM protein family member 3	6.2	8.58	2.38
TC1000008727.hg.1	4791	NFKB2	nuclear factor kappa B subunit 2	7.64	10.02	2.38
TC0300011314.hg.1	200844	C3orf67	chromosome 3 open reading frame 67	8.07	10.44	2.37
TC0900006559.hg.1	29126	CD274	CD274 molecule	8.99	11.36	2.37
TC0200012809.hg.1	57162	PELI1	pellino E3 ubiquitin protein ligase 1	9.44	11.8	2.36
TC0200015332.hg.1	80055	PGAP1	post-GPI attachment to proteins 1	9.09	11.45	2.36
TC0500007623.hg.1	375449	MAST4	microtubule associated serine/threonine kinase family member 4	10.96	13.32	2.36
TC0600013206.hg.1	116843	SLC18B1	solute carrier family 18 member B1	7.5	9.86	2.36
TC0900006961.hg.1	3301	DNAJA1	DnaJ heat shock protein family (Hsp40) member A1	12.34	14.7	2.36
TC0200011731.hg.1	10130	PDIA6	protein disulfide isomerase family A member 6	12.28	14.63	2.35
TC0200012163.hg.1	7498	XDH	xanthine dehydrogenase	6.53	8.88	2.35
TC0300011088.hg.1	4486	MST1R	macrophage stimulating 1 receptor	6.21	8.56	2.35
TC2000008023.hg.1	28231	SLCO4A1	solute carrier organic anion transporter family member 4A1	4.31	6.66	2.35
TC0100013028.hg.1	1969	EPHA2	EPH receptor A2	6.27	8.62	2.35
TC0600011740.hg.1	221458	KIF6	kinesin family member 6	6.04	8.38	2.34
TC0400007556.hg.1	79644	SRD5A3	steroid 5 alpha-reductase 3	15.74	18.08	2.34
TC0100018562.hg.1	64853	AIDA	axin interactor, dorsalization associated	11.45	13.78	2.33
TC0500007337.hg.1	79668	PARP8	poly(ADP-ribose) polymerase family member 8	10.74	13.07	2.33
TC0900011072.hg.1	19	ABCA1	ATP binding cassette subfamily A member 1	9.22	11.55	2.33
TC1100006995.hg.1	6288	SAA1	serum amyloid A1	10.93	13.26	2.33
TC1100010495.hg.1	4005	LMO2	LIM domain only 2	6.09	8.42	2.33
TC1000007176.hg.1	1326	MAP3K8	mitogen-activated protein kinase kinase kinase 8	7.14	9.46	2.32
TC0200016651.hg.1	1545	CYP1B1	cytochrome P450 family 1 subfamily B member 1	5.38	7.7	2.32
TC0500008620.hg.1	1437	CSF2	colony stimulating factor 2	5.37	7.69	2.32
TC1000008054.hg.1	5328	PLAU	plasminogen activator, urokinase	14.05	16.37	2.32
TC1500010184.hg.1	597	BCL2A1	BCL2 related protein A1	6.4	8.72	2.32
TC0500012340.hg.1	2908	NR3C1	nuclear receptor subfamily 3 group C member 1	8.88	11.2	2.32
TC0500007237.hg.1	84674	CARD6	caspase recruitment domain family member 6	7.91	10.22	2.31
TC0900011013.hg.1	23071	ERP44	endoplasmic reticulum protein 44	10.82	13.13	2.31
TC0300008196.hg.1	131368	ZPLD1	zona pellucida like domain containing 1	5.14	7.44	2.3
TC0200016401.hg.1	NA	NA	NA	4.57	6.87	2.3
TC0900012155.hg.1	100526694	MSANTD3-TMEFF1	MSANTD3-TMEFF1 readthrough	6.39	8.69	2.3
TC0400008882.hg.1	8467	SMARCA5	SWI/SNF related, matrix associated, actin dependent regulator of chromatin, subfamily a, member 5	11.73	14.03	2.3
TC1000008388.hg.1	355	FAS	Fas cell surface death receptor	10.39	12.69	2.3
TC1900010847.hg.1	27076	LYPD3	LY6/PLAUR domain containing 3	8.9	11.2	2.3
TC0600012709.hg.1	64208	POPDC3	popeye domain containing 3	11.04	13.33	2.29
TC1700010252.hg.1	84940	CORO6	coronin 6	5.25	7.54	2.29
TC0600008981.hg.1	202	CRYBG1	crystallin beta-gamma domain containing 1	8.44	10.72	2.28
TC1900008564.hg.1	22809	ATF5	activating transcription factor 5	5.62	7.9	2.28
TC0400006988.hg.1	NA	NA	NA	4.32	6.6	2.28
TC0500012210.hg.1	340061	TMEM173	transmembrane protein 173	8.56	10.84	2.28
TC0X00008754.hg.1	389903	CSAG3	CSAG family member 3	5.49	7.76	2.27
TC1900008050.hg.1	282616	IFNL2	interferon lambda 2	4.72	6.98	2.26
TC1100013165.hg.1	29015	SLC43A3	solute carrier family 43 member 3	7.35	9.61	2.26
TC0300010581.hg.1	64343	AZI2	5-azacytidine induced 2	7.66	9.91	2.25
TC0400007734.hg.1	28983	TMPRSS11E	transmembrane serine protease 11E	6.4	8.65	2.25
TC0600008509.hg.1	56479	KCNQ5	potassium voltage-gated channel subfamily Q member 5	6.16	8.41	2.25
TC0800010193.hg.1	83877	TM2D2	TM2 domain containing 2	9.67	11.92	2.25
TC1400007139.hg.1	81542	TMX1	thioredoxin related transmembrane protein 1	11.57	13.82	2.25
TC0100010791.hg.1	26092	TOR1AIP1	torsin 1A interacting protein 1	10.44	12.68	2.24
TC1200012576.hg.1	4704	NDUFA9	NADH:ubiquinone oxidoreductase subunit A9	9.58	11.82	2.24
TC0200009078.hg.1	57669	EPB41L5	erythrocyte membrane protein band 4.1 like 5	9.79	12.02	2.23
TC0400008861.hg.1	3600	IL15	interleukin 15	5.21	7.44	2.23
TC0700008292.hg.1	26872	STEAP1	STEAP family member 1	5.54	7.77	2.23
TC1100009940.hg.1	85363	TRIM5	tripartite motif containing 5	8	10.22	2.22
TC1700009504.hg.1	51479	ANKFY1	ankyrin repeat and FYVE domain containing 1	6.94	9.16	2.22
TC0300010066.hg.1	84248	FYTTD1	forty-two-three domain containing 1	10.24	12.45	2.21
TC0300013123.hg.1	5337	PLD1	phospholipase D1	8.7	10.89	2.19
TC0900009740.hg.1	1993	ELAVL2	ELAV like RNA binding protein 2	5.89	8.08	2.19
TC0200014809.hg.1	2591	GALNT3	polypeptide N-acetylgalactosaminyltransferase 3	12.23	14.42	2.19
TC0500010920.hg.1	285672	SREK1IP1	SREK1 interacting protein 1	12.13	14.32	2.19
TC1200010598.hg.1	27289	RND1	Rho family GTPase 1	5.03	7.22	2.19
TC0100011096.hg.1	140609	NEK7	NIMA related kinase 7	9.29	11.47	2.18
TC1800008743.hg.1	80323	CCDC68	coiled-coil domain containing 68	6.38	8.56	2.18
TC0300013146.hg.1	8743	TNFSF10	TNF superfamily member 10	16.44	18.62	2.18
TC0800009429.hg.1	1672	DEFB1	defensin beta 1	5.24	7.42	2.18
TC0700011932.hg.1	402569	KPNA7	karyopherin subunit alpha 7	7.73	9.9	2.17
TC0900012219.hg.1	1029	CDKN2A	cyclin dependent kinase inhibitor 2A	12.46	14.63	2.17
TC0600012432.hg.1	5238	PGM3	phosphoglucomutase 3	7.8	9.96	2.16
TC0100012093.hg.1	128178	EDARADD	EDAR associated death domain	7.49	9.65	2.16
TC0100017118.hg.1	55432	YOD1	YOD1 deubiquitinase	5.74	7.9	2.16
TC0300008316.hg.1	25945	NECTIN3	nectin cell adhesion molecule 3	8.08	10.24	2.16
TC0300014090.hg.1	79572	ATP13A3	ATPase 13A3	11.95	14.11	2.16
TC0700012761.hg.1	56829	ZC3HAV1	zinc finger CCCH-type containing, antiviral 1	9.72	11.88	2.16
TC1200011767.hg.1	84102	SLC41A2	solute carrier family 41 member 2	7.01	9.17	2.16
TC2000009966.hg.1	100528031	FKBP1A-SDCBP2	FKBP1A-SDCBP2 readthrough (NMD candidate)	8.44	10.6	2.16
TC0400012606.hg.1	3660	IRF2	interferon regulatory factor 2	9.35	11.5	2.15
TC0100011153.hg.1	55765	INAVA	innate immunity activator	9.08	11.22	2.14
TC0100018507.hg.1	9181	ARHGEF2	Rho/Rac guanine nucleotide exchange factor 2	7.18	9.32	2.14
TC1100012052.hg.1	79780	CCDC82	coiled-coil domain containing 82	10.1	12.24	2.14
TC0100015397.hg.1	965	CD58	CD58 molecule	8.26	10.39	2.13
TC0500010549.hg.1	253260	RICTOR	RPTOR independent companion of MTOR complex 2	10.62	12.74	2.12
TC1700007557.hg.1	6347	CCL2	C-C motif chemokine ligand 2	4.88	7	2.12
TC0700011626.hg.1	10512	SEMA3C	semaphorin 3C	14.15	16.27	2.12
TC1000012389.hg.1	101	ADAM8	ADAM metallopeptidase domain 8	6	8.12	2.12
TC0300013878.hg.1	4690	NCK1	NCK adaptor protein 1	10.78	12.89	2.11
TC2100008495.hg.1	3588	IL10RB	interleukin 10 receptor subunit beta	7.44	9.55	2.11
TC1700010590.hg.1	55876	GSDMB	gasdermin B	6.56	8.66	2.1
TC0200010615.hg.1	151195	CCNYL1	cyclin Y like 1	7.9	10	2.1
TC0500008157.hg.1	4012	LNPEP	leucyl and cystinyl aminopeptidase	11.31	13.41	2.1
TC0500012631.hg.1	1879	EBF1	EBF transcription factor 1	4.19	6.29	2.1
TC0600014220.hg.1	5272	SERPINB9	serpin family B member 9	8.47	10.57	2.1
TC0700010443.hg.1	256227	STEAP1B	STEAP family member 1B	5.57	7.67	2.1
TC1300006619.hg.1	479	ATP12A	ATPase H+/K+ transporting non-gastric alpha2 subunit	4.98	7.08	2.1
TC1600007829.hg.1	1540	CYLD	CYLD lysine 63 deubiquitinase	8.67	10.77	2.1
TC1800006897.hg.1	3909	LAMA3	laminin subunit alpha 3	17.12	19.22	2.1
TC0100018482.hg.1	723790	HIST2H2AA4	histone cluster 2 H2A family member a4	9.05	11.14	2.09
TC0400008909.hg.1	4086	SMAD1	SMAD family member 1	10.15	12.24	2.09
TC0700012968.hg.1	9601	PDIA4	protein disulfide isomerase family A member 4	8.13	10.22	2.09
TC1500010018.hg.1	8482	SEMA7A	semaphorin 7A (John Milton Hagen blood group)	11	13.09	2.09
TC0100016548.hg.1	27	ABL2	ABL proto-oncogene 2, non-receptor tyrosine kinase	9.47	11.55	2.08
TC0700007807.hg.1	168374	ZNF92	zinc finger protein 92	11.43	13.51	2.08
TC1800009308.hg.1	6317	SERPINB3	serpin family B member 3	11.27	13.35	2.08
TC1700009528.hg.1	58191	CXCL16	C-X-C motif chemokine ligand 16	12.46	14.54	2.08
TC1300009980.hg.1	4008	LMO7	LIM domain 7	8.67	10.74	2.07
TC1400008919.hg.1	1073	CFL2	cofilin 2	9.35	11.42	2.07
TC0100010244.hg.1	3428	IFI16	interferon gamma inducible protein 16	14.76	16.83	2.07
TC0800008801.hg.1	10221	TRIB1	tribbles pseudokinase 1	8.93	10.99	2.06
TC1100011888.hg.1	1075	CTSC	cathepsin C	13.28	15.34	2.06
TC1500010723.hg.1	79094	CHAC1	ChaC glutathione specific gamma-glutamylcyclotransferase 1	4.97	7.03	2.06
TC0100010867.hg.1	3918	LAMC2	laminin subunit gamma 2	16.93	18.99	2.06
TC0600008468.hg.1	57579	FAM135A	family with sequence similarity 135 member A	7.83	9.88	2.05
TC0700006844.hg.1	3696	ITGB8	integrin subunit beta 8	13.51	15.56	2.05
TC2000009819.hg.1	85441	HELZ2	helicase with zinc finger 2	4.31	6.36	2.05
TC0500010203.hg.1	4651	MYO10	myosin X	11.8	13.85	2.05
TC0700011809.hg.1	7980	TFPI2	tissue factor pathway inhibitor 2	12.89	14.94	2.05
TC1400010593.hg.1	283635	FAM177A1	family with sequence similarity 177 member A1	10.13	12.18	2.05
TC0500010635.hg.1	3157	HMGCS1	3-hydroxy-3-methylglutaryl-CoA synthase 1	9.7	11.74	2.04
TC0600007711.hg.1	3710	ITPR3	inositol 1,4,5-trisphosphate receptor type 3	7.43	9.47	2.04
TC1500007379.hg.1	54629	MINDY2	MINDY lysine 48 deubiquitinase 2	7.05	9.09	2.04
TC0400011616.hg.1	92610	TIFA	TRAF interacting protein with forkhead associated domain	6.15	8.19	2.04
TC0700013396.hg.1	9069	CLDN12	claudin 12	9.88	11.92	2.04
TC0500011497.hg.1	2745	GLRX	glutaredoxin	9.85	11.88	2.03
TC2000009965.hg.1	2280	FKBP1A	FK506 binding protein 1A	13.52	15.55	2.03
TC1100010760.hg.1	79841	AGBL2	ATP/GTP binding protein like 2	4.64	6.67	2.03
TC1400009139.hg.1	NA	NA	NA	5.89	7.92	2.03
TC2000006559.hg.1	994	CDC25B	cell division cycle 25B	7.04	9.07	2.03
TC0500009521.hg.1	80315	CPEB4	cytoplasmic polyadenylation element binding protein 4	8.05	10.08	2.03
TC2000009392.hg.1	9334	B4GALT5	beta-1,4-galactosyltransferase 5	11.75	13.78	2.03
TC0100007745.hg.1	2709	GJB5	gap junction protein beta 5	9.1	11.12	2.02
TC0200010447.hg.1	841	CASP8	caspase 8	7.9	9.92	2.02
TC0500007201.hg.1	9180	OSMR	oncostatin M receptor	10.49	12.51	2.02
TC0500008700.hg.1	10802	SEC24A	SEC24 homolog A, COPII coat complex component	10.57	12.59	2.02
TC1200008666.hg.1	7184	HSP90B1	heat shock protein 90 beta family member 1	15.5	17.52	2.02
TC1500007072.hg.1	2923	PDIA3	protein disulfide isomerase family A member 3	13.51	15.53	2.02
TC0600011553.hg.1	578	BAK1	BCL2 antagonist/killer 1	6.22	8.23	2.01
TC1000012519.hg.1	3601	IL15RA	interleukin 15 receptor subunit alpha	6.88	8.89	2.01
TC2200008589.hg.1	80832	APOL4	apolipoprotein L4	4.81	6.82	2.01
TC0200014004.hg.1	54520	CCDC93	coiled-coil domain containing 93	9.83	11.84	2.01
TC0300007189.hg.1	54861	SNRK	SNF related kinase	5.75	7.76	2.01
TC0X00009339.hg.1	257397	TAB3	TGF-beta activated kinase 1 (MAP3K7) binding protein 3	13.47	15.48	2.01
TC2200009362.hg.1	1890	TYMP	thymidine phosphorylase	5.04	7.05	2.01
TC0500010924.hg.1	11174	ADAMTS6	ADAM metallopeptidase with thrombospondin type 1 motif 6	6.39	8.39	2
TC0500012599.hg.1	8728	ADAM19	ADAM metallopeptidase domain 19	9	11	2
TC0900007064.hg.1	25822	DNAJB5	DnaJ heat shock protein family (Hsp40) member B5	7.77	9.77	2
TC0100012097.hg.1	3964	LGALS8	galectin 8	12.49	14.48	1.99
TC0100015310.hg.1	6566	SLC16A1	solute carrier family 16 member 1	11.36	13.35	1.99
TC0100017167.hg.1	3914	LAMB3	laminin subunit beta 3	12.39	14.38	1.99
TC0300006602.hg.1	3269	HRH1	histamine receptor H1	5.09	7.08	1.99
TC0400010418.hg.1	768211	RELL1	RELT like 1	9.81	11.8	1.99
TC0600013010.hg.1	4121	MAN1A1	mannosidase alpha class 1A member 1	7.77	9.76	1.99
TC0700008094.hg.1	7784	ZP3	zona pellucida glycoprotein 3	7.02	9.01	1.99
TC1000010101.hg.1	10006	ABI1	abl interactor 1	14.08	16.07	1.99
TC0300008847.hg.1	51554	ACKR4	atypical chemokine receptor 4	4.82	6.81	1.99
TC1500010724.hg.1	2595	GANC	glucosidase alpha, neutral C	7.53	9.52	1.99
TC0400009001.hg.1	729830	FAM160A1	family with sequence similarity 160 member A1	6.8	8.78	1.98
TC0600011376.hg.1	170954	PPP1R18	protein phosphatase 1 regulatory subunit 18	9.59	11.56	1.97
TC1200008706.hg.1	23325	WASHC4	WASH complex subunit 4	11.02	12.99	1.97
TC1700011369.hg.1	9969	MED13	mediator complex subunit 13	11.94	13.91	1.97
TC0200006671.hg.1	29841	GRHL1	grainyhead like transcription factor 1	5.62	7.59	1.97
TC0800006864.hg.1	51201	ZDHHC2	zinc finger DHHC-type containing 2	7.72	9.68	1.96
TC1200008906.hg.1	10906	TRAFD1	TRAF-type zinc finger domain containing 1	8.21	10.17	1.96
TC1200008003.hg.1	29110	TBK1	TANK binding kinase 1	9.61	11.56	1.95
TC1400008058.hg.1	57718	PPP4R4	protein phosphatase 4 regulatory subunit 4	8.04	9.99	1.95
TC1100010054.hg.1	56675	NRIP3	nuclear receptor interacting protein 3	4.43	6.38	1.95
TC1200009807.hg.1	719	C3AR1	complement C3a receptor 1	4.27	6.22	1.95
TC1200012744.hg.1	715	C1R	complement C1r	4.89	6.84	1.95
TC0100013205.hg.1	1889	ECE1	endothelin converting enzyme 1	11.25	13.2	1.95
TC1000010006.hg.1	64215	DNAJC1	DnaJ heat shock protein family (Hsp40) member C1	9.23	11.18	1.95
TC0500007368.hg.1	3673	ITGA2	integrin subunit alpha 2	14.08	16.02	1.94
TC1800007186.hg.1	26040	SETBP1	SET binding protein 1	8.55	10.48	1.93
TC1900008166.hg.1	973	CD79A	CD79a molecule	5.91	7.84	1.93
TC0100015864.hg.1	6277	S100A6	S100 calcium binding protein A6	8.12	10.04	1.92
TC0400012811.hg.1	1633	DCK	deoxycytidine kinase	7.68	9.6	1.92
TC0800009726.hg.1	9108	MTMR7	myotubularin related protein 7	4.34	6.26	1.92
TC0900010837.hg.1	158293	FAM120AOS	family with sequence similarity 120A opposite strand	8.15	10.07	1.92
TC1000011588.hg.1	81894	SLC25A28	solute carrier family 25 member 28	6.04	7.96	1.92
TC1200011574.hg.1	55785	FGD6	FYVE, RhoGEF and PH domain containing 6	11.03	12.95	1.92
TC1600006585.hg.1	9351	SLC9A3R2	SLC9A3 regulator 2	8.05	9.97	1.92
TC1700010501.hg.1	11056	DDX52	DExD-box helicase 52	11.85	13.77	1.92
TC0600007485.hg.1	NA	NA	NA	7.41	9.32	1.91
TC0700008938.hg.1	5803	PTPRZ1	protein tyrosine phosphatase, receptor type Z1	5.26	7.16	1.9
TC0700012684.hg.1	231	AKR1B1	aldo-keto reductase family 1 member B	8.75	10.65	1.9
TC0200008949.hg.1	26525	IL36RN	interleukin 36 receptor antagonist	4.9	6.8	1.9
TC1000009873.hg.1	64421	DCLRE1C	DNA cross-link repair 1C	8.39	10.29	1.9
TC1800006650.hg.1	11031	RAB31	RAB31, member RAS oncogene family	14.3	16.2	1.9
TC0700013584.hg.1	1595	CYP51A1	cytochrome P450 family 51 subfamily A member 1	11.16	13.05	1.89
TC0X00010130.hg.1	84061	MAGT1	magnesium transporter 1	12.51	14.4	1.89
TC1100013152.hg.1	6289	SAA2	serum amyloid A2	12.49	14.38	1.89
TC1200007844.hg.1	5939	RBMS2	RNA binding motif single stranded interacting protein 2	12.74	14.63	1.89
TC1900008287.hg.1	5819	NECTIN2	nectin cell adhesion molecule 2	8.75	10.64	1.89
TC2000007704.hg.1	84612	PARD6B	par-6 family cell polarity regulator beta	7.96	9.85	1.89
TC0600011438.hg.1	4050	LTB	lymphotoxin beta	6.85	8.73	1.88
TC1500007979.hg.1	5685	PSMA4	proteasome subunit alpha 4	11.19	13.07	1.88
TC1500010725.hg.1	825	CAPN3	calpain 3	5.31	7.19	1.88
TC0100018466.hg.1	163259	DENND2C	DENN domain containing 2C	7.04	8.92	1.88
TC0X00009218.hg.1	6197	RPS6KA3	ribosomal protein S6 kinase A3	8.69	10.56	1.87
TC1200010756.hg.1	3854	KRT6B	keratin 6B	15.09	16.96	1.87
TC1600008144.hg.1	80262	C16orf70	chromosome 16 open reading frame 70	9.68	11.55	1.87
TC1800007431.hg.1	10892	MALT1	MALT1 paracaspase	8.7	10.57	1.87
TC1900007096.hg.1	3726	JUNB	JunB proto-oncogene, AP-1 transcription factor subunit	8.19	10.06	1.87
TC0100007747.hg.1	2707	GJB3	gap junction protein beta 3	7.37	9.24	1.87
TC1300008824.hg.1	253512	SLC25A30	solute carrier family 25 member 30	7.14	9.01	1.87
TC1700010847.hg.1	10052	GJC1	gap junction protein gamma 1	7.32	9.19	1.87
TC1900011774.hg.1	2014	EMP3	epithelial membrane protein 3	11.65	13.52	1.87
TC2200008819.hg.1	5905	RANGAP1	Ran GTPase activating protein 1	6.33	8.2	1.87
TC0200008655.hg.1	9448	MAP4K4	mitogen-activated protein kinase kinase kinase kinase 4	11.7	13.56	1.86
TC0600013165.hg.1	2037	EPB41L2	erythrocyte membrane protein band 4.1 like 2	8.37	10.23	1.86
TC1400008913.hg.1	58533	SNX6	sorting nexin 6	12.53	14.39	1.86
TC1200009160.hg.1	5025	P2RX4	purinergic receptor P2X 4	5.37	7.23	1.86
TC1200007954.hg.1	9958	USP15	ubiquitin specific peptidase 15	11.09	12.95	1.86
TC1200012610.hg.1	8082	SSPN	sarcospan	5.44	7.3	1.86
TC1400007584.hg.1	23508	TTC9	tetratricopeptide repeat domain 9	9.17	11.03	1.86
TC0X00010012.hg.1	100132994	CXorf49B	chromosome X open reading frame 49B	5.38	7.23	1.85
TC1600011516.hg.1	NA	NA	NA	5.64	7.49	1.85
TC0400008785.hg.1	25819	NOCT	nocturnin	8.16	10.01	1.85
TC0500007465.hg.1	65056	GPBP1	GC-rich promoter binding protein 1	8.76	10.61	1.85
TC0900012153.hg.1	91283	MSANTD3	Myb/SANT DNA binding domain containing 3	10.15	12	1.85
TC1100011797.hg.1	27314	RAB30	RAB30, member RAS oncogene family	7.14	8.98	1.84
TC1200008508.hg.1	55591	VEZT	vezatin, adherens junctions transmembrane protein	9.86	11.7	1.84
TC1700007626.hg.1	9560	CCL4L2	C-C motif chemokine ligand 4 like 2	3.99	5.83	1.84
TC1700011910.hg.1	9267	CYTH1	cytohesin 1	9.2	11.04	1.84
TC1800008978.hg.1	25914	RTTN	rotatin	11.97	13.81	1.84
TC0300008018.hg.1	285237	C3orf38	chromosome 3 open reading frame 38	7.3	9.13	1.83
TC0100009876.hg.1	8337	HIST2H2AA3	histone cluster 2 H2A family member a3	9.82	11.65	1.83
TC0600014177.hg.1	29940	DSE	dermatan sulfate epimerase	10.55	12.38	1.83
TC1000008954.hg.1	840	CASP7	caspase 7	9.14	10.97	1.83
TC1200010397.hg.1	144402	CPNE8	copine 8	10.93	12.76	1.83
TC1700010293.hg.1	51379	CRLF3	cytokine receptor like factor 3	5.59	7.41	1.82
TC1000007878.hg.1	26128	KIF1BP	KIF1 binding protein	11.07	12.88	1.81
TC1400006718.hg.1	5720	PSME1	proteasome activator subunit 1	10.34	12.15	1.81
TC0300011203.hg.1	55802	DCP1A	decapping mRNA 1A	6.5	8.3	1.8
TC1700008533.hg.1	11011	TLK2	tousled like kinase 2	11.04	12.84	1.8
TC0400012618.hg.1	836	CASP3	caspase 3	11.46	13.26	1.8
TC0800009921.hg.1	54793	KCTD9	potassium channel tetramerization domain containing 9	7.49	9.29	1.8
TC1000012587.hg.1	4714	NDUFB8	NADH:ubiquinone oxidoreductase subunit B8	9.24	11.04	1.8
TC1200006701.hg.1	25977	NECAP1	NECAP endocytosis associated 1	8.06	9.86	1.8
TC0X00007889.hg.1	1730	DIAPH2	diaphanous related formin 2	8.69	10.48	1.79
TC1300009012.hg.1	55901	THSD1	thrombospondin type 1 domain containing 1	6.29	8.08	1.79
TC0100008641.hg.1	57708	MIER1	MIER1 transcriptional regulator	9.18	10.96	1.78
TC1100007899.hg.1	5920	RARRES3	retinoic acid receptor responder 3	8.43	10.21	1.78
TC0300013151.hg.1	57552	NCEH1	neutral cholesterol ester hydrolase 1	7.06	8.84	1.78
TC1400009973.hg.1	9252	RPS6KA5	ribosomal protein S6 kinase A5	5.55	7.33	1.78
TC2000007012.hg.1	955	ENTPD6	ectonucleoside triphosphate diphosphohydrolase 6 (putative)	6.04	7.82	1.78
TC0600014196.hg.1	51429	SNX9	sorting nexin 9	10.76	12.54	1.78
TC0700013383.hg.1	27342	RABGEF1	RAB guanine nucleotide exchange factor 1	10.51	12.29	1.78
TC1300008668.hg.1	10186	LHFPL6	LHFPL tetraspan subfamily member 6	10.49	12.27	1.78
TC0100015023.hg.1	1806	DPYD	dihydropyrimidine dehydrogenase	7.13	8.9	1.77
TC0500008633.hg.1	441108	C5orf56	chromosome 5 open reading frame 56	5.64	7.41	1.77
TC0600010991.hg.1	154141	MBOAT1	membrane bound O-acyltransferase domain containing 1	6.47	8.24	1.77
TC0300007437.hg.1	7873	MANF	mesencephalic astrocyte derived neurotrophic factor	6.49	8.26	1.77
TC0300008346.hg.1	55032	SLC35A5	solute carrier family 35 member A5	8.33	10.1	1.77
TC0X00008230.hg.1	3597	IL13RA1	interleukin 13 receptor subunit alpha 1	10.93	12.7	1.77
TC0200009806.hg.1	10010	TANK	TRAF family member associated NFKB activator	11.58	13.34	1.76
TC0500012822.hg.1	92181	UBTD2	ubiquitin domain containing 2	8.43	10.19	1.76
TC0900009417.hg.1	NA	NA	NA	6.05	7.81	1.76
TC1500009804.hg.1	10260	DENND4A	DENN domain containing 4A	8.55	10.3	1.75
TC0100007398.hg.1	23585	TMEM50A	transmembrane protein 50A	14.92	16.66	1.74
TC0600012413.hg.1	25998	IBTK	inhibitor of Bruton tyrosine kinase	11.65	13.39	1.74
TC0800009875.hg.1	8797	TNFRSF10A	TNF receptor superfamily member 10a	8.73	10.47	1.74
TC1100010391.hg.1	143662	MUC15	mucin 15, cell surface associated	5.77	7.51	1.74
TC1200010866.hg.1	967	CD63	CD63 molecule	12.25	13.99	1.74
TC1400007300.hg.1	5684	PSMA3	proteasome subunit alpha 3	8.18	9.92	1.74
TC1900008989.hg.1	10794	ZNF460	zinc finger protein 460	10.36	12.1	1.74
TC0200013916.hg.1	3553	IL1B	interleukin 1 beta	16.75	18.49	1.74
TC1600007275.hg.1	51451	LCMT1	leucine carboxyl methyltransferase 1	10.38	12.12	1.74
TC0300014034.hg.1	10063	COX17	cytochrome c oxidase copper chaperone COX17	8.7	10.43	1.73
TC0500010788.hg.1	3572	IL6ST	interleukin 6 signal transducer	10.94	12.67	1.73
TC1100009942.hg.1	NA	NA	NA	5.41	7.14	1.73
TC1300007972.hg.1	NA	NA	NA	4.07	5.8	1.73
TC0200016574.hg.1	54431	DNAJC10	DnaJ heat shock protein family (Hsp40) member C10	10.18	11.9	1.72
TC1100009685.hg.1	3665	IRF7	interferon regulatory factor 7	4.51	6.23	1.72
TC1200007838.hg.1	51561	IL23A	interleukin 23 subunit alpha	5.31	7.03	1.72
TC1600008164.hg.1	79567	RIPOR1	RHO family interacting cell polarization regulator 1	11.04	12.76	1.72
TC2200008641.hg.1	5880	RAC2	Rac family small GTPase 2	12.91	14.63	1.72
TC1300007312.hg.1	27253	PCDH17	protocadherin 17	4.63	6.35	1.72
TC1500009282.hg.1	90527	DUOXA1	dual oxidase maturation factor 1	7.61	9.33	1.72
TC0400012213.hg.1	1519	CTSO	cathepsin O	9.13	10.85	1.72
TC1700012445.hg.1	92335	STRADA	STE20-related kinase adaptor alpha	10.14	11.86	1.72
TC0200006891.hg.1	388	RHOB	ras homolog family member B	9.62	11.33	1.71
TC2100008545.hg.1	8204	NRIP1	nuclear receptor interacting protein 1	13.5	15.21	1.71
TC0600006779.hg.1	497048	KU-MEL-3	uncharacterized LOC497048	4.32	6.03	1.71
TC0600009240.hg.1	3841	KPNA5	karyopherin subunit alpha 5	5.95	7.66	1.71
TC0900011850.hg.1	11182	SLC2A6	solute carrier family 2 member 6	6.3	8.01	1.71
TC0700012276.hg.1	9732	DOCK4	dedicator of cytokinesis 4	6.47	8.17	1.7
TC1100008257.hg.1	55107	ANO1	anoctamin 1	5.8	7.5	1.7
TC0800010103.hg.1	124801	LSM12	LSM12 homolog	11.07	12.77	1.7
TC1800008418.hg.1	64762	GAREM1	GRB2 associated regulator of MAPK1 subtype 1	6.91	8.61	1.7
TC0600006967.hg.1	1906	EDN1	endothelin 1	11.69	13.38	1.69
TC0300007679.hg.1	6314	ATXN7	ataxin 7	10.76	12.45	1.69
TC0900009785.hg.1	158038	LINGO2	leucine rich repeat and Ig domain containing 2	4.7	6.39	1.69
TC1900010805.hg.1	284340	CXCL17	C-X-C motif chemokine ligand 17	14.25	15.94	1.69
TC0400012917.hg.1	116984	ARAP2	ArfGAP with RhoGAP domain, ankyrin repeat and PH domain 2	8.87	10.55	1.68
TC1800008580.hg.1	9050	PSTPIP2	proline-serine-threonine phosphatase interacting protein 2	8.79	10.47	1.68
TC1100009817.hg.1	7262	PHLDA2	pleckstrin homology like domain family A member 2	6.45	8.13	1.68
TC0200015631.hg.1	22807	IKZF2	IKAROS family zinc finger 2	8.18	9.86	1.68
TC0400010895.hg.1	9407	TMPRSS11D	transmembrane serine protease 11D	11	12.68	1.68
TC0800011814.hg.1	56169	GSDMC	gasdermin C	5.45	7.13	1.68
TC1000010117.hg.1	91452	ACBD5	acyl-CoA binding domain containing 5	8.48	10.16	1.68
TC1100007507.hg.1	5795	PTPRJ	protein tyrosine phosphatase, receptor type J	6.6	8.28	1.68
TC2200008719.hg.1	23466	CBX6	chromobox 6	6.25	7.93	1.68
TC1300008424.hg.1	219333	USP12	ubiquitin specific peptidase 12	7.86	9.54	1.68
TC0400011466.hg.1	7323	UBE2D3	ubiquitin conjugating enzyme E2 D3	16.49	18.16	1.67
TC0100012690.hg.1	9903	KLHL21	kelch like family member 21	7.48	9.15	1.67
TC0200013265.hg.1	822	CAPG	capping actin protein, gelsolin like	7.49	9.16	1.67
TC0300012000.hg.1	64422	ATG3	autophagy related 3	9.51	11.18	1.67
TC0700013370.hg.1	51427	ZNF107	zinc finger protein 107	9.84	11.51	1.67
TC1100012510.hg.1	10525	HYOU1	hypoxia up-regulated 1	10.63	12.3	1.67
TC1900008300.hg.1	5971	RELB	RELB proto-oncogene, NF-kB subunit	5.53	7.2	1.67
TC0500010680.hg.1	NA	NA	NA	5.42	7.08	1.66
TC0600011071.hg.1	81688	C6orf62	chromosome 6 open reading frame 62	13.48	15.14	1.66
TC2100008490.hg.1	571	BACH1	BTB domain and CNC homolog 1	11.96	13.62	1.66
TC0X00006723.hg.1	6792	CDKL5	cyclin dependent kinase like 5	8.09	9.74	1.65
TC0X00008330.hg.1	331	XIAP	X-linked inhibitor of apoptosis	7.98	9.63	1.65
TC0500011240.hg.1	9456	HOMER1	homer scaffold protein 1	7.03	8.68	1.65
TC0600009669.hg.1	57211	ADGRG6	adhesion G protein-coupled receptor G6	6.86	8.51	1.65
TC1700006909.hg.1	93649	MYOCD	myocardin	4.19	5.84	1.65
TC0600014249.hg.1	8347	HIST1H2BC	histone cluster 1 H2B family member c	8.96	10.61	1.65
TC0300007466.hg.1	211	ALAS1	5'-aminolevulinate synthase 1	9.07	10.71	1.64
TC0700009886.hg.1	10049	DNAJB6	DnaJ heat shock protein family (Hsp40) member B6	11.79	13.43	1.64
TC2100008314.hg.1	1476	CSTB	cystatin B	16.73	18.37	1.64
TC0100007784.hg.1	192670	AGO4	argonaute 4, RISC catalytic component	5.94	7.58	1.64
TC0200012085.hg.1	64838	FNDC4	fibronectin type III domain containing 4	5.11	6.75	1.64
TC0300009004.hg.1	5922	RASA2	RAS p21 protein activator 2	7.98	9.62	1.64
TC1900009357.hg.1	56005	MYDGF	myeloid derived growth factor	6.65	8.29	1.64
TC0100014344.hg.1	114803	MYSM1	Myb like, SWIRM and MPN domains 1	10.77	12.4	1.63
TC1000011704.hg.1	22978	NT5C2	5'-nucleotidase, cytosolic II	13.34	14.97	1.63
TC0100010155.hg.1	64218	SEMA4A	semaphorin 4A	8.32	9.95	1.63
TC0900008790.hg.1	23099	ZBTB43	zinc finger and BTB domain containing 43	7.9	9.53	1.63
TC1300007755.hg.1	5611	DNAJC3	DnaJ heat shock protein family (Hsp40) member C3	10.57	12.2	1.63
TC1200007819.hg.1	1017	CDK2	cyclin dependent kinase 2	8.62	10.24	1.62
TC0100011417.hg.1	1379	CR1L	complement C3b/C4b receptor 1 like	4.1	5.72	1.62
TC1700007757.hg.1	2886	GRB7	growth factor receptor bound protein 7	6.69	8.31	1.62
TC0400008287.hg.1	493856	CISD2	CDGSH iron sulfur domain 2	9.35	10.96	1.61
TC1600007485.hg.1	64319	FBRS	fibrosin	7.02	8.63	1.61
TC0100018387.hg.1	984	CDK11B	cyclin dependent kinase 11B	7.89	9.5	1.61
TC0300009524.hg.1	1894	ECT2	epithelial cell transforming 2	7.54	9.15	1.61
TC0600008109.hg.1	7422	VEGFA	vascular endothelial growth factor A	11.71	13.32	1.61
TC0700011488.hg.1	55695	NSUN5	NOP2/Sun RNA methyltransferase family member 5	5.86	7.47	1.61
TC0X00007116.hg.1	6102	RP2	RP2, ARL3 GTPase activating protein	11.96	13.57	1.61
TC1900008496.hg.1	23645	PPP1R15A	protein phosphatase 1 regulatory subunit 15A	6.92	8.53	1.61
TC0X00010678.hg.1	29071	C1GALT1C1	C1GALT1 specific chaperone 1	5.1	6.7	1.6
TC0300006791.hg.1	8850	KAT2B	lysine acetyltransferase 2B	6.66	8.26	1.6
TC0800009094.hg.1	22898	DENND3	DENN domain containing 3	6.58	8.18	1.6
TC1500010234.hg.1	79631	EFL1	elongation factor like GTPase 1	7.43	9.03	1.6
TC0600011536.hg.1	6892	TAPBP	TAP binding protein	9.87	11.46	1.59
TC0600012952.hg.1	2444	FRK	fyn related Src family tyrosine kinase	9.54	11.13	1.59
TC0100011163.hg.1	5317	PKP1	plakophilin 1	8.66	10.25	1.59
TC0100011374.hg.1	9641	IKBKE	inhibitor of nuclear factor kappa B kinase subunit epsilon	6.21	7.8	1.59
TC0200013765.hg.1	80146	UXS1	UDP-glucuronate decarboxylase 1	8.06	9.65	1.59
TC1300007546.hg.1	730249	ACOD1	aconitate decarboxylase 1	4.16	5.75	1.59
TC1400009186.hg.1	30001	ERO1A	endoplasmic reticulum oxidoreductase 1 alpha	17.71	19.3	1.59
TC0100018438.hg.1	148932	MOB3C	MOB kinase activator 3C	5.31	6.89	1.58
TC0600010121.hg.1	9444	QKI	QKI, KH domain containing RNA binding	12.64	14.22	1.58
TC0700010687.hg.1	25948	KBTBD2	kelch repeat and BTB domain containing 2	7.68	9.26	1.58
TC0800010880.hg.1	3574	IL7	interleukin 7	4.53	6.11	1.58
TC1200010757.hg.1	286887	KRT6C	keratin 6C	13.79	15.37	1.58
TC1900010998.hg.1	25865	PRKD2	protein kinase D2	7.66	9.24	1.58
TC0200015645.hg.1	26154	ABCA12	ATP binding cassette subfamily A member 12	7.95	9.53	1.58
TC2000009924.hg.1	55861	DBNDD2	dysbindin domain containing 2	7.45	9.03	1.58
TC0100010775.hg.1	6646	SOAT1	sterol O-acyltransferase 1	9.7	11.27	1.57
TC0500008656.hg.1	NA	NA	NA	4.91	6.48	1.57
TC1200007137.hg.1	26127	FGFR1OP2	FGFR1 oncogene partner 2	7.75	9.32	1.57
TC1700007116.hg.1	140775	SMCR8	Smith-Magenis syndrome chromosome region, candidate 8	7.16	8.73	1.57
TC1700007520.hg.1	8851	CDK5R1	cyclin dependent kinase 5 regulatory subunit 1	5.73	7.3	1.57
TC0100013608.hg.1	65108	MARCKSL1	MARCKS like 1	9.54	11.1	1.56
TC0100015783.hg.1	5993	RFX5	regulatory factor X5	6.65	8.21	1.56
TC0400012874.hg.1	285440	CYP4V2	cytochrome P450 family 4 subfamily V member 2	9.65	11.21	1.56
TC0800011887.hg.1	6482	ST3GAL1	ST3 beta-galactoside alpha-2,3-sialyltransferase 1	7.18	8.74	1.56
TC0900008222.hg.1	55014	STX17	syntaxin 17	6.93	8.49	1.56
TC0100017064.hg.1	81788	NUAK2	NUAK family kinase 2	7.61	9.17	1.56
TC0400012968.hg.1	4717	NDUFC1	NADH:ubiquinone oxidoreductase subunit C1	6.15	7.71	1.56
TC0700011665.hg.1	NA	NA	NA	5.23	6.79	1.56
TC0300008271.hg.1	56987	BBX	BBX, HMG-box containing	12.41	13.96	1.55
TC0300014053.hg.1	5291	PIK3CB	phosphatidylinositol-4,5-bisphosphate 3-kinase catalytic subunit beta	8.35	9.9	1.55
TC0900007520.hg.1	23137	SMC5	structural maintenance of chromosomes 5	8.69	10.24	1.55
TC1100008514.hg.1	25987	TSKU	tsukushi, small leucine rich proteoglycan	10.37	11.92	1.55
TC2000006446.hg.1	10616	RBCK1	RANBP2-type and C3HC4-type zinc finger containing 1	6.27	7.82	1.55
TC1900006801.hg.1	92359	CRB3	crumbs 3, cell polarity complex component	7.46	9.01	1.55
TC1600009608.hg.1	283820	NOMO2	NODAL modulator 2	12.38	13.93	1.55
TC1700011128.hg.1	9043	SPAG9	sperm associated antigen 9	11.38	12.93	1.55
TC0100011406.hg.1	1604	CD55	CD55 molecule (Cromer blood group)	12.62	14.16	1.54
TC0200013700.hg.1	84804	MFSD9	major facilitator superfamily domain containing 9	5.75	7.29	1.54
TC0700011147.hg.1	NA	NA	NA	7.03	8.57	1.54
TC0800009898.hg.1	NA	NA	NA	4.06	5.6	1.54
TC1000008475.hg.1	54536	EXOC6	exocyst complex component 6	4.97	6.51	1.54
TC0100018483.hg.1	8349	HIST2H2BE	histone cluster 2 H2B family member e	7.23	8.77	1.54
TC0700012461.hg.1	8976	WASL	Wiskott-Aldrich syndrome like	14.25	15.79	1.54
TC1600010869.hg.1	9564	BCAR1	BCAR1, Cas family scaffold protein	10.57	12.11	1.54
TC0100010078.hg.1	3570	IL6R	interleukin 6 receptor	5.02	6.55	1.53
TC1100012358.hg.1	57646	USP28	ubiquitin specific peptidase 28	7.54	9.07	1.53
TC0100010755.hg.1	55103	RALGPS2	Ral GEF with PH domain and SH3 binding motif 2	9	10.53	1.53
TC0500007935.hg.1	84240	ZCCHC9	zinc finger CCHC-type containing 9	8.21	9.74	1.53
TC0500011875.hg.1	5480	PPIC	peptidylprolyl isomerase C	10.76	12.29	1.53
TC0700008582.hg.1	5054	SERPINE1	serpin family E member 1	13.08	14.61	1.53
TC1800008035.hg.1	9989	PPP4R1	protein phosphatase 4 regulatory subunit 1	12.12	13.64	1.52
TC0100007444.hg.1	10256	CNKSR1	connector enhancer of kinase suppressor of Ras 1	5.22	6.74	1.52
TC0800008002.hg.1	3174	HNF4G	hepatocyte nuclear factor 4 gamma	4.88	6.4	1.52
TC1100009068.hg.1	4684	NCAM1	neural cell adhesion molecule 1	4.38	5.9	1.52
TC0200016720.hg.1	284996	RNF149	ring finger protein 149	8.42	9.94	1.52
TC0400011018.hg.1	2920	CXCL2	C-X-C motif chemokine ligand 2	7.32	8.84	1.52
TC0600006653.hg.1	8737	RIPK1	receptor interacting serine/threonine kinase 1	8.47	9.99	1.52
TC1000008193.hg.1	10105	PPIF	peptidylprolyl isomerase F	9.14	10.66	1.52
TC2000009204.hg.1	10953	TOMM34	translocase of outer mitochondrial membrane 34	10.33	11.85	1.52
TC0300013513.hg.1	55214	P3H2	prolyl 3-hydroxylase 2	9.87	11.38	1.51
TC0100013846.hg.1	163732	CITED4	Cbp/p300 interacting transactivator with Glu/Asp rich carboxy-terminal domain 4	7.38	8.89	1.51
TC1600007550.hg.1	124411	ZNF720	zinc finger protein 720	7.79	9.3	1.51
TC0200016452.hg.1	5966	REL	REL proto-oncogene, NF-kB subunit	11.17	12.68	1.51
TC0300008361.hg.1	54847	SIDT1	SID1 transmembrane family member 1	5.84	7.35	1.51
TC0700012165.hg.1	222255	ATXN7L1	ataxin 7 like 1	6.08	7.59	1.51
TC0X00008223.hg.1	54521	WDR44	WD repeat domain 44	10.46	11.97	1.51
TC0X00008668.hg.1	2332	FMR1	fragile X mental retardation 1	10.56	12.07	1.51
TC1100011197.hg.1	116071	BATF2	basic leucine zipper ATF-like transcription factor 2	5.73	7.24	1.51
TC1600008609.hg.1	3294	HSD17B2	hydroxysteroid 17-beta dehydrogenase 2	7.43	8.94	1.51
TC0400012780.hg.1	55300	PI4K2B	phosphatidylinositol 4-kinase type 2 beta	8.73	10.23	1.5
TC1000011005.hg.1	5033	P4HA1	prolyl 4-hydroxylase subunit alpha 1	11.45	12.95	1.5
TC1200008667.hg.1	NA	NA	NA	4.81	6.31	1.5
TC1200011791.hg.1	10970	CKAP4	cytoskeleton associated protein 4	8.3	9.8	1.5
TC1200012417.hg.1	121260	SLC15A4	solute carrier family 15 member 4	9.41	10.91	1.5
TC1400008758.hg.1	643866	CBLN3	cerebellin 3 precursor	4.64	6.14	1.5
TC1500010128.hg.1	23102	TBC1D2B	TBC1 domain family member 2B	10.04	11.54	1.5
TC1600011553.hg.1	5699	PSMB10	proteasome subunit beta 10	5.14	6.64	1.5
TC1200010812.hg.1	57658	CALCOCO1	calcium binding and coiled-coil domain 1	9.11	7.61	-1.5
TC0100007550.hg.1	93974	ATP5IF1	ATP synthase inhibitory factor subunit 1	12.23	10.73	-1.5
TC0200009949.hg.1	80067	DCAF17	DDB1 and CUL4 associated factor 17	8.73	7.23	-1.5
TC0400011402.hg.1	128	ADH5	alcohol dehydrogenase 5 (class III), chi polypeptide	12	10.5	-1.5
TC0600007402.hg.1	7745	ZKSCAN8	zinc finger with KRAB and SCAN domains 8	9.72	8.22	-1.5
TC0900009912.hg.1	10280	SIGMAR1	sigma non-opioid intracellular receptor 1	11.31	9.81	-1.5
TC0X00007919.hg.1	27286	SRPX2	sushi repeat containing protein X-linked 2	11.26	9.76	-1.5
TC1000012516.hg.1	1646	AKR1C2	aldo-keto reductase family 1 member C2	13.49	11.99	-1.5
TC1200010806.hg.1	7786	MAP3K12	mitogen-activated protein kinase kinase kinase 12	5.99	4.49	-1.5
TC1400008689.hg.1	5693	PSMB5	proteasome subunit beta 5	10.41	8.91	-1.5
TC2000009975.hg.1	29058	TMEM230	transmembrane protein 230	13.33	11.83	-1.5
TC2200009021.hg.1	9620	CELSR1	cadherin EGF LAG seven-pass G-type receptor 1	6.64	5.14	-1.5
TC1800008116.hg.1	10939	AFG3L2	AFG3 like matrix AAA peptidase subunit 2	8.72	7.22	-1.5
TC1000009276.hg.1	1793	DOCK1	dedicator of cytokinesis 1	8.45	6.94	-1.51
TC0300007482.hg.1	11188	NISCH	nischarin	7.18	5.67	-1.51
TC0400008902.hg.1	6059	ABCE1	ATP binding cassette subfamily E member 1	10.65	9.14	-1.51
TC0500012070.hg.1	91368	CDKN2AIPNL	CDKN2A interacting protein N-terminal like	9.67	8.16	-1.51
TC0600007544.hg.1	203068	TUBB	tubulin beta class I	15.59	14.08	-1.51
TC0600009488.hg.1	6206	RPS12	ribosomal protein S12	15.22	13.71	-1.51
TC0800006837.hg.1	7991	TUSC3	tumor suppressor candidate 3	12.57	11.06	-1.51
TC1000008881.hg.1	4601	MXI1	MAX interactor 1, dimerization protein	12.07	10.56	-1.51
TC1100006634.hg.1	27315	PGAP2	post-GPI attachment to proteins 2	8.43	6.92	-1.51
TC1200006450.hg.1	65125	WNK1	WNK lysine deficient protein kinase 1	10.07	8.56	-1.51
TC1700012362.hg.1	10626	TRIM16	tripartite motif containing 16	6.09	4.58	-1.51
TC1800008281.hg.1	85019	TMEM241	transmembrane protein 241	6.31	4.8	-1.51
TC1900010746.hg.1	56915	EXOSC5	exosome component 5	6.31	4.8	-1.51
TC0900011708.hg.1	9536	PTGES	prostaglandin E synthase	7.86	6.35	-1.51
TC1600008617.hg.1	1012	CDH13	cadherin 13	10.13	8.62	-1.51
TC0300009310.hg.1	4291	MLF1	myeloid leukemia factor 1	5.77	4.25	-1.52
TC0400011748.hg.1	890	CCNA2	cyclin A2	6.27	4.75	-1.52
TC0900007435.hg.1	220869	CBWD5	COBW domain containing 5	13.24	11.72	-1.52
TC1000008904.hg.1	27250	PDCD4	programmed cell death 4	12.15	10.63	-1.52
TC1100007293.hg.1	143458	LDLRAD3	low density lipoprotein receptor class A domain containing 3	8.34	6.82	-1.52
TC1100010712.hg.1	392	ARHGAP1	Rho GTPase activating protein 1	12.57	11.05	-1.52
TC2000008007.hg.1	6227	RPS21	ribosomal protein S21	15.75	14.23	-1.52
TC0100008845.hg.1	23266	ADGRL2	adhesion G protein-coupled receptor L2	7.73	6.21	-1.52
TC0300012572.hg.1	80321	CEP70	centrosomal protein 70	7.99	6.47	-1.52
TC1800008358.hg.1	1000	CDH2	cadherin 2	6.24	4.72	-1.52
TC0700008306.hg.1	8321	FZD1	frizzled class receptor 1	8.04	6.51	-1.53
TC0800008484.hg.1	25879	DCAF13	DDB1 and CUL4 associated factor 13	9.78	8.25	-1.53
TC1700007725.hg.1	3927	LASP1	LIM and SH3 protein 1	13.25	11.72	-1.53
TC1700007811.hg.1	147184	TMEM99	transmembrane protein 99	6.81	5.28	-1.53
TC0500011095.hg.1	23107	MRPS27	mitochondrial ribosomal protein S27	8.56	7.03	-1.53
TC0900011634.hg.1	26995	TRUB2	TruB pseudouridine synthase family member 2	7.38	5.85	-1.53
TC0800011206.hg.1	6156	RPL30	ribosomal protein L30	14.98	13.45	-1.53
TC0100012670.hg.1	6146	RPL22	ribosomal protein L22	17.22	15.68	-1.54
TC0900012234.hg.1	644019	CBWD6	COBW domain containing 6	9.11	7.57	-1.54
TC1100009707.hg.1	5441	POLR2L	RNA polymerase II subunit L	11.67	10.13	-1.54
TC1100011719.hg.1	1207	CLNS1A	chloride nucleotide-sensitive channel 1A	12.42	10.88	-1.54
TC1800006748.hg.1	81929	SEH1L	SEH1 like nucleoporin	9.6	8.06	-1.54
TC1900006524.hg.1	1153	CIRBP	cold inducible RNA binding protein	9.28	7.74	-1.54
TC0100016321.hg.1	2653	GCSH	glycine cleavage system protein H	6.57	5.03	-1.54
TC0400012868.hg.1	56977	STOX2	storkhead box 2	6.84	5.3	-1.54
TC1200010961.hg.1	56901	NDUFA4L2	NDUFA4, mitochondrial complex associated like 2	8.83	7.29	-1.54
TC0X00008509.hg.1	203523	ZNF449	zinc finger protein 449	8.2	6.65	-1.55
TC0300007432.hg.1	7867	MAPKAPK3	mitogen-activated protein kinase-activated protein kinase 3	7.79	6.24	-1.55
TC0300009632.hg.1	6657	SOX2	SRY-box 2	7.85	6.3	-1.55
TC0300013334.hg.1	56922	MCCC1	methylcrotonoyl-CoA carboxylase 1	7.53	5.98	-1.55
TC0900012124.hg.1	64425	POLR1E	RNA polymerase I subunit E	6.78	5.23	-1.55
TC0900007475.hg.1	445571	CBWD3	COBW domain containing 3	12.41	10.86	-1.55
TC0X00006480.hg.1	7499	XG	Xg glycoprotein (Xg blood group)	6.23	4.68	-1.55
TC1000009414.hg.1	3632	INPP5A	inositol polyphosphate-5-phosphatase A	9.13	7.58	-1.55
TC1200008820.hg.1	28981	IFT81	intraflagellar transport 81	8.21	6.66	-1.55
TC1300006675.hg.1	26771	SNORD102	small nucleolar RNA, C/D box 102	13.55	12	-1.55
TC1800008903.hg.1	2531	KDSR	3-ketodihydrosphingosine reductase	11.23	9.68	-1.55
TC1700007383.hg.1	6147	RPL23A	ribosomal protein L23a	16.24	14.68	-1.56
TC0100008114.hg.1	7389	UROD	uroporphyrinogen decarboxylase	8.01	6.45	-1.56
TC0600014239.hg.1	9521	EEF1E1	eukaryotic translation elongation factor 1 epsilon 1	7.92	6.36	-1.56
TC1000008585.hg.1	83742	MARVELD1	MARVEL domain containing 1	7.85	6.29	-1.56
TC1600008190.hg.1	9057	SLC7A6	solute carrier family 7 member 6	8.12	6.56	-1.56
TC0100006725.hg.1	8863	PER3	period circadian regulator 3	7.87	6.31	-1.56
TC0500012975.hg.1	1627	DBN1	drebrin 1	10.74	9.18	-1.56
TC0800006963.hg.1	23039	XPO7	exportin 7	11.06	9.5	-1.56
TC0X00011399.hg.1	26071	RTL8A	retrotransposon Gag like 8A	9.88	8.32	-1.56
TC1100009168.hg.1	51092	SIDT2	SID1 transmembrane family member 2	8.88	7.32	-1.56
TC1100011048.hg.1	746	TMEM258	transmembrane protein 258	11.3	9.74	-1.56
TC1200011364.hg.1	5074	PAWR	pro-apoptotic WT1 regulator	12.1	10.54	-1.56
TC1300009273.hg.1	170622	COMMD6	COMM domain containing 6	13.84	12.28	-1.56
TC1900010798.hg.1	5050	PAFAH1B3	platelet activating factor acetylhydrolase 1b catalytic subunit 3	9.55	7.99	-1.56
TC0600008622.hg.1	83699	SH3BGRL2	SH3 domain binding glutamate rich protein like 2	7.8	6.23	-1.57
TC1400006732.hg.1	51292	GMPR2	guanosine monophosphate reductase 2	9.11	7.54	-1.57
TC0600010609.hg.1	221749	PXDC1	PX domain containing 1	10.8	9.23	-1.57
TC1400009548.hg.1	2079	ERH	ERH, mRNA splicing and mitosis factor	12.08	10.51	-1.57
TC1700010592.hg.1	94103	ORMDL3	ORMDL sphingolipid biosynthesis regulator 3	9.3	7.73	-1.57
TC2000007219.hg.1	51614	ERGIC3	ERGIC and golgi 3	11.96	10.39	-1.57
TC0500009652.hg.1	3182	HNRNPAB	heterogeneous nuclear ribonucleoprotein A/B	11.79	10.21	-1.58
TC0600008095.hg.1	9533	POLR1C	RNA polymerase I and III subunit C	8.79	7.21	-1.58
TC0800012173.hg.1	83481	EPPK1	epiplakin 1	9.02	7.44	-1.58
TC1400007094.hg.1	23588	KLHDC2	kelch domain containing 2	9.37	7.79	-1.58
TC1600008675.hg.1	9764	KIAA0513	KIAA0513	8.2	6.62	-1.58
TC0100014514.hg.1	26135	SERBP1	SERPINE1 mRNA binding protein 1	14.36	12.78	-1.58
TC0700008023.hg.1	729438	CASTOR2	cytosolic arginine sensor for mTORC1 subunit 2	7.38	5.8	-1.58
TC0800007957.hg.1	157506	RDH10	retinol dehydrogenase 10	14.41	12.83	-1.58
TC0800008080.hg.1	2171	FABP5	fatty acid binding protein 5	8.4	6.82	-1.58
TC0800010825.hg.1	56704	JPH1	junctophilin 1	5.84	4.26	-1.58
TC0900010980.hg.1	203286	ANKS6	ankyrin repeat and sterile alpha motif domain containing 6	6.11	4.53	-1.58
TC1200010755.hg.1	9119	KRT75	keratin 75	7.63	6.05	-1.58
TC1600009035.hg.1	115939	TSR3	TSR3, acp transferase ribosome maturation factor	9.5	7.92	-1.58
TC2200007356.hg.1	11015	KDELR3	KDEL endoplasmic reticulum protein retention receptor 3	7.5	5.92	-1.58
TC0100018247.hg.1	55144	LRRC8D	leucine rich repeat containing 8 VRAC subunit D	8.38	6.8	-1.58
TC0500011470.hg.1	83989	FAM172A	family with sequence similarity 172 member A	8.72	7.14	-1.58
TC0100017945.hg.1	2271	FH	fumarate hydratase	8.87	7.28	-1.59
TC0100018388.hg.1	728661	SLC35E2B	solute carrier family 35 member E2B	9.03	7.44	-1.59
TC0200009470.hg.1	3176	HNMT	histamine N-methyltransferase	6.7	5.11	-1.59
TC0200010448.hg.1	55437	STRADB	STE20-related kinase adaptor beta	10.9	9.31	-1.59
TC0200012925.hg.1	10438	C1D	C1D nuclear receptor corepressor	10.02	8.43	-1.59
TC0200016366.hg.1	51078	THAP4	THAP domain containing 4	7.6	6.01	-1.59
TC0500010872.hg.1	1161	ERCC8	ERCC excision repair 8, CSA ubiquitin ligase complex subunit	6.77	5.18	-1.59
TC1100007948.hg.1	25824	PRDX5	peroxiredoxin 5	11.49	9.9	-1.59
TC1300008137.hg.1	55002	TMCO3	transmembrane and coiled-coil domains 3	10.39	8.8	-1.59
TC1500007901.hg.1	257364	SNX33	sorting nexin 33	7.97	6.38	-1.59
TC1500008485.hg.1	3480	IGF1R	insulin like growth factor 1 receptor	15.11	13.52	-1.59
TC1900011851.hg.1	126328	NDUFA11	NADH:ubiquinone oxidoreductase subunit A11	11.18	9.59	-1.59
TC2100006659.hg.1	1525	CXADR	CXADR, Ig-like cell adhesion molecule	11.03	9.44	-1.59
TC2200008906.hg.1	23170	TTLL12	tubulin tyrosine ligase like 12	7.88	6.29	-1.59
TC0X00008080.hg.1	340547	VSIG1	V-set and immunoglobulin domain containing 1	8.22	6.63	-1.59
TC0200009756.hg.1	8502	PKP4	plakophilin 4	9.25	7.65	-1.6
TC0700013082.hg.1	51422	PRKAG2	protein kinase AMP-activated non-catalytic subunit gamma 2	11.01	9.41	-1.6
TC0900010789.hg.1	3376	IARS	isoleucyl-tRNA synthetase	8.37	6.77	-1.6
TC0X00011401.hg.1	27316	RBMX	RNA binding motif protein X-linked	12.01	10.41	-1.6
TC1000012162.hg.1	7390	UROS	uroporphyrinogen III synthase	8.85	7.25	-1.6
TC1700009394.hg.1	10594	PRPF8	pre-mRNA processing factor 8	9.45	7.85	-1.6
TC0200016732.hg.1	653784	MZT2A	mitotic spindle organizing protein 2A	9.23	7.63	-1.6
TC0700012255.hg.1	83943	IMMP2L	inner mitochondrial membrane peptidase subunit 2	7.4	5.8	-1.6
TC1100006484.hg.1	64787	EPS8L2	EPS8 like 2	9.47	7.87	-1.6
TC1700011813.hg.1	55808	ST6GALNAC1	ST6 N-acetylgalactosaminide alpha-2,6-sialyltransferase 1	8.66	7.06	-1.6
TC0900008949.hg.1	23413	NCS1	neuronal calcium sensor 1	9.8	8.2	-1.6
TC0900011510.hg.1	11224	RPL35	ribosomal protein L35	15.47	13.87	-1.6
TC0400009223.hg.1	1363	CPE	carboxypeptidase E	9.12	7.51	-1.61
TC0500012182.hg.1	3313	HSPA9	heat shock protein family A (Hsp70) member 9	12.82	11.21	-1.61
TC0700008072.hg.1	57414	RHBDD2	rhomboid domain containing 2	8.95	7.34	-1.61
TC0X00008857.hg.1	1736	DKC1	dyskerin pseudouridine synthase 1	8.03	6.42	-1.61
TC1100012495.hg.1	1656	DDX6	DEAD-box helicase 6	13.49	11.88	-1.61
TC1400007440.hg.1	4522	MTHFD1	methylenetetrahydrofolate dehydrogenase, cyclohydrolase and formyltetrahydrofolate synthetase 1	8.12	6.51	-1.61
TC2200007088.hg.1	3985	LIMK2	LIM domain kinase 2	11.12	9.51	-1.61
TC2200008594.hg.1	4627	MYH9	myosin heavy chain 9	14.42	12.81	-1.61
TC0300013988.hg.1	57060	PCBP4	poly(rC) binding protein 4	7.17	5.56	-1.61
TC1000011400.hg.1	27063	ANKRD1	ankyrin repeat domain 1	6.07	4.46	-1.61
TC1100009374.hg.1	4013	VWA5A	von Willebrand factor A domain containing 5A	8.07	6.46	-1.61
TC0900011575.hg.1	6136	RPL12	ribosomal protein L12	16.53	14.92	-1.61
TC0500007699.hg.1	6606	SMN1	survival of motor neuron 1, telomeric	11.45	9.83	-1.62
TC0800009326.hg.1	157695	TDRP	testis development related protein	8.54	6.92	-1.62
TC1900010391.hg.1	5184	PEPD	peptidase D	9.2	7.58	-1.62
TC0100011581.hg.1	1063	CENPF	centromere protein F	5.72	4.1	-1.62
TC0100017145.hg.1	5362	PLXNA2	plexin A2	7.97	6.35	-1.62
TC0200015431.hg.1	65062	TMEM237	transmembrane protein 237	8.32	6.7	-1.62
TC0500010822.hg.1	345651	ACTBL2	actin, beta like 2	6.25	4.63	-1.62
TC0800011561.hg.1	8667	EIF3H	eukaryotic translation initiation factor 3 subunit H	15.06	13.44	-1.62
TC1200012202.hg.1	51433	ANAPC5	anaphase promoting complex subunit 5	9.65	8.03	-1.62
TC0100009938.hg.1	10962	MLLT11	MLLT11, transcription factor 7 cofactor	10.54	8.91	-1.63
TC0600012827.hg.1	8936	WASF1	WAS protein family member 1	9.45	7.82	-1.63
TC0200015082.hg.1	51661	FKBP7	FK506 binding protein 7	6.76	5.13	-1.63
TC0600009436.hg.1	84456	L3MBTL3	L3MBTL3, histone methyl-lysine binding protein	9.49	7.86	-1.63
TC0900011980.hg.1	9919	SEC16A	SEC16 homolog A, endoplasmic reticulum export factor	8.68	7.05	-1.63
TC1200007522.hg.1	121273	C12orf54	chromosome 12 open reading frame 54	6.93	5.3	-1.63
TC1600011551.hg.1	7084	TK2	thymidine kinase 2, mitochondrial	6.39	4.76	-1.63
TC0200007032.hg.1	3032	HADHB	hydroxyacyl-CoA dehydrogenase trifunctional multienzyme complex subunit beta	11.89	10.26	-1.63
TC0300013809.hg.1	9045	RPL14	ribosomal protein L14	16.75	15.12	-1.63
TC0X00009255.hg.1	6133	RPL9	ribosomal protein L9	10.88	9.25	-1.63
TC2000007627.hg.1	1434	CSE1L	chromosome segregation 1 like	10.99	9.36	-1.63
TC0600014031.hg.1	28514	DLL1	delta like canonical Notch ligand 1	7.37	5.73	-1.64
TC0800007316.hg.1	1978	EIF4EBP1	eukaryotic translation initiation factor 4E binding protein 1	8.52	6.88	-1.64
TC1200010702.hg.1	57228	SMAGP	small cell adhesion glycoprotein	9.34	7.7	-1.64
TC0100012247.hg.1	55083	KIF26B	kinesin family member 26B	6.16	4.52	-1.64
TC0700008583.hg.1	1174	AP1S1	adaptor related protein complex 1 subunit sigma 1	7.9	6.26	-1.64
TC1300006658.hg.1	10810	WASF3	WAS protein family member 3	6.94	5.3	-1.64
TC1400007912.hg.1	123016	TTC8	tetratricopeptide repeat domain 8	7.66	6.02	-1.64
TC1600008005.hg.1	9289	ADGRG1	adhesion G protein-coupled receptor G1	13.23	11.59	-1.64
TC1800007091.hg.1	55250	ELP2	elongator acetyltransferase complex subunit 2	7.94	6.3	-1.64
TC1900009155.hg.1	2593	GAMT	guanidinoacetate N-methyltransferase	6.61	4.97	-1.64
TC1800009286.hg.1	100526842	RPL17-C18orf32	RPL17-C18orf32 readthrough	16.67	15.03	-1.64
TC0100011203.hg.1	6051	RNPEP	arginyl aminopeptidase	9.29	7.64	-1.65
TC0200011551.hg.1	55256	ADI1	acireductone dioxygenase 1	7.55	5.9	-1.65
TC0800007431.hg.1	10947	AP3M2	adaptor related protein complex 3 subunit mu 2	9.1	7.45	-1.65
TC0100018200.hg.1	57190	SELENON	selenoprotein N	8.16	6.51	-1.65
TC0500008653.hg.1	27089	UQCRQ	ubiquinol-cytochrome c reductase complex III subunit VII	9.58	7.93	-1.65
TC0600013361.hg.1	10370	CITED2	Cbp/p300 interacting transactivator with Glu/Asp rich carboxy-terminal domain 2	11.23	9.58	-1.65
TC0900010886.hg.1	5727	PTCH1	patched 1	7.15	5.5	-1.65
TC1100013147.hg.1	6207	RPS13	ribosomal protein S13	15.02	13.37	-1.65
TC1700012194.hg.1	57335	ZNF286A	zinc finger protein 286A	7.57	5.92	-1.65
TC1900009062.hg.1	10155	TRIM28	tripartite motif containing 28	7.96	6.31	-1.65
TC2000006818.hg.1	100303755	PET117	PET117 homolog	6.45	4.8	-1.65
TC2100008517.hg.1	7485	WRB	tryptophan rich basic protein	9.82	8.17	-1.65
TC1800009285.hg.1	6139	RPL17	ribosomal protein L17	18.08	16.42	-1.66
TC1900008011.hg.1	9424	KCNK6	potassium two pore domain channel subfamily K member 6	8.85	7.19	-1.66
TC0200016717.hg.1	11138	TBC1D8	TBC1 domain family member 8	6.93	5.27	-1.66
TC0400007169.hg.1	5099	PCDH7	protocadherin 7	10.14	8.48	-1.66
TC0400011823.hg.1	10424	PGRMC2	progesterone receptor membrane component 2	12.61	10.95	-1.66
TC0500013271.hg.1	728554	LOC728554	THO complex 3 pseudogene	12.34	10.68	-1.66
TC0600009712.hg.1	7402	UTRN	utrophin	10.71	9.05	-1.66
TC0900012115.hg.1	4507	MTAP	methylthioadenosine phosphorylase	9.5	7.84	-1.66
TC0X00007188.hg.1	24140	FTSJ1	FtsJ RNA methyltransferase homolog 1	12.89	11.23	-1.66
TC1000008406.hg.1	9585	KIF20B	kinesin family member 20B	6.98	5.32	-1.66
TC1100013032.hg.1	3338	DNAJC4	DnaJ heat shock protein family (Hsp40) member C4	10.42	8.76	-1.66
TC1200006890.hg.1	81575	APOLD1	apolipoprotein L domain containing 1	11.08	9.42	-1.66
TC1600011513.hg.1	552900	BOLA2	bolA family member 2	7.93	6.27	-1.66
TC1700007949.hg.1	379	ARL4D	ADP ribosylation factor like GTPase 4D	7.65	5.99	-1.66
TC1800009212.hg.1	84552	PARD6G	par-6 family cell polarity regulator gamma	7.4	5.74	-1.66
TC0900012066.hg.1	26012	NSMF	NMDA receptor synaptonuclear signaling and neuronal migration factor	8.53	6.86	-1.67
TC1000008767.hg.1	9118	INA	internexin neuronal intermediate filament protein alpha	8.37	6.7	-1.67
TC0400010024.hg.1	56606	SLC2A9	solute carrier family 2 member 9	7.57	5.9	-1.67
TC0500013291.hg.1	134145	FAM173B	family with sequence similarity 173 member B	7.37	5.7	-1.67
TC0600011252.hg.1	64288	ZSCAN31	zinc finger and SCAN domain containing 31	7.1	5.43	-1.67
TC0600013464.hg.1	257218	SHPRH	SNF2 histone linker PHD RING helicase	8.33	6.66	-1.67
TC0X00008760.hg.1	7739	ZNF185	zinc finger protein 185 with LIM domain	8.67	7	-1.67
TC1100009078.hg.1	54970	TTC12	tetratricopeptide repeat domain 12	7.97	6.3	-1.67
TC1900008399.hg.1	2909	ARHGAP35	Rho GTPase activating protein 35	10.38	8.71	-1.67
TC1900011231.hg.1	5650	KLK7	kallikrein related peptidase 7	10.85	9.18	-1.67
TC0400008347.hg.1	113612	CYP2U1	cytochrome P450 family 2 subfamily U member 1	8.22	6.55	-1.67
TC0400008628.hg.1	10252	SPRY1	sprouty RTK signaling antagonist 1	8.8	7.13	-1.67
TC0100007716.hg.1	149076	ZNF362	zinc finger protein 362	7.75	6.07	-1.68
TC0300007489.hg.1	26354	GNL3	G protein nucleolar 3	8.95	7.27	-1.68
TC1100011010.hg.1	27339	PRPF19	pre-mRNA processing factor 19	6.85	5.17	-1.68
TC2000006799.hg.1	11034	DSTN	destrin, actin depolymerizing factor	14.78	13.1	-1.68
TC0100010185.hg.1	128240	NAXE	NAD(P)HX epimerase	9.39	7.71	-1.68
TC1200008848.hg.1	79600	TCTN1	tectonic family member 1	7.82	6.14	-1.68
TC1500007057.hg.1	27229	TUBGCP4	tubulin gamma complex associated protein 4	9.56	7.88	-1.68
TC1200010531.hg.1	55089	SLC38A4	solute carrier family 38 member 4	5.72	4.03	-1.69
TC1900010659.hg.1	6217	RPS16	ribosomal protein S16	15.75	14.06	-1.69
TC0600008255.hg.1	114327	EFHC1	EF-hand domain containing 1	5.99	4.3	-1.69
TC0900009106.hg.1	11091	WDR5	WD repeat domain 5	8.5	6.81	-1.69
TC1700008677.hg.1	27092	CACNG4	calcium voltage-gated channel auxiliary subunit gamma 4	5.94	4.25	-1.69
TC1000008686.hg.1	25911	DPCD	deleted in primary ciliary dyskinesia homolog (mouse)	7.35	5.65	-1.7
TC1000009090.hg.1	9531	BAG3	BCL2 associated athanogene 3	11.93	10.23	-1.7
TC0100008594.hg.1	4919	ROR1	receptor tyrosine kinase like orphan receptor 1	6.26	4.56	-1.7
TC0400012943.hg.1	100506746	AFF1-AS1	AFF1 antisense RNA 1	8.75	7.05	-1.7
TC0500011478.hg.1	285600	KIAA0825	KIAA0825	5.97	4.27	-1.7
TC0100008874.hg.1	5567	PRKACB	protein kinase cAMP-activated catalytic subunit beta	8.3	6.6	-1.7
TC0400009033.hg.1	23321	TRIM2	tripartite motif containing 2	8.79	7.08	-1.71
TC0500007607.hg.1	57486	NLN	neurolysin	8.49	6.78	-1.71
TC0500012248.hg.1	4695	NDUFA2	NADH:ubiquinone oxidoreductase subunit A2	9.18	7.47	-1.71
TC0500012372.hg.1	51520	LARS	leucyl-tRNA synthetase	9.26	7.55	-1.71
TC0800008241.hg.1	91147	TMEM67	transmembrane protein 67	6.15	4.44	-1.71
TC0800008324.hg.1	4147	MATN2	matrilin 2	6.52	4.81	-1.71
TC2000008072.hg.1	79144	PPDPF	pancreatic progenitor cell differentiation and proliferation factor	8.9	7.19	-1.71
TC2200007035.hg.1	29796	UQCR10	ubiquinol-cytochrome c reductase, complex III subunit X	9.35	7.64	-1.71
TC0100007295.hg.1	2048	EPHB2	EPH receptor B2	11.14	9.43	-1.71
TC0600012363.hg.1	9324	HMGN3	high mobility group nucleosomal binding domain 3	8.13	6.42	-1.71
TC0600014281.hg.1	100529239	RPS10-NUDT3	RPS10-NUDT3 readthrough	9.14	7.43	-1.71
TC0700007997.hg.1	3984	LIMK1	LIM domain kinase 1	8.87	7.15	-1.72
TC0800012240.hg.1	6132	RPL8	ribosomal protein L8	16.68	14.96	-1.72
TC1200012707.hg.1	217	ALDH2	aldehyde dehydrogenase 2 family member	8.12	6.4	-1.72
TC0200015364.hg.1	23314	SATB2	SATB homeobox 2	8.13	6.41	-1.72
TC1200008028.hg.1	253827	MSRB3	methionine sulfoxide reductase B3	6.28	4.56	-1.72
TC1700008549.hg.1	26115	TANC2	tetratricopeptide repeat, ankyrin repeat and coiled-coil containing 2	10.92	9.2	-1.72
TC1900010851.hg.1	23474	ETHE1	ETHE1, persulfide dioxygenase	12.11	10.38	-1.73
TC2200008837.hg.1	4809	SNU13	small nuclear ribonucleoprotein 13	10.54	8.81	-1.73
TC1200010023.hg.1	121506	ERP27	endoplasmic reticulum protein 27	6.38	4.65	-1.73
TC0200013046.hg.1	23233	EXOC6B	exocyst complex component 6B	11.08	9.35	-1.73
TC0300011899.hg.1	868	CBLB	Cbl proto-oncogene B	13.9	12.17	-1.73
TC0500011881.hg.1	153241	CEP120	centrosomal protein 120	8.07	6.34	-1.73
TC1300007794.hg.1	10160	FARP1	FERM, ARH/RhoGEF and pleckstrin domain protein 1	11.05	9.32	-1.73
TC1600008220.hg.1	84916	UTP4	UTP4, small subunit processome component	10.4	8.67	-1.73
TC1700012089.hg.1	51181	DCXR	dicarbonyl and L-xylulose reductase	8.82	7.09	-1.73
TC1900008560.hg.1	53635	PTOV1	prostate tumor overexpressed 1	8.31	6.58	-1.73
TC0500010553.hg.1	2533	FYB1	FYN binding protein 1	15.1	13.36	-1.74
TC0800010766.hg.1	51110	LACTB2	lactamase beta 2	8.81	7.07	-1.74
TC1200010833.hg.1	23468	CBX5	chromobox 5	10.27	8.53	-1.74
TC0200007825.hg.1	23177	CEP68	centrosomal protein 68	8.03	6.28	-1.75
TC1900007319.hg.1	64981	MRPL34	mitochondrial ribosomal protein L34	8.79	7.04	-1.75
TC0100009788.hg.1	607	BCL9	B cell CLL/lymphoma 9	8.32	6.57	-1.75
TC0400012396.hg.1	51166	AADAT	aminoadipate aminotransferase	6.09	4.34	-1.75
TC0500013387.hg.1	6208	RPS14	ribosomal protein S14	11.89	10.14	-1.75
TC0600012652.hg.1	84553	FAXC	failed axon connections homolog	8.17	6.42	-1.75
TC0900009346.hg.1	55871	CBWD1	COBW domain containing 1	10.79	9.04	-1.75
TC1000010737.hg.1	9886	RHOBTB1	Rho related BTB domain containing 1	6.39	4.64	-1.75
TC1200010618.hg.1	7846	TUBA1A	tubulin alpha 1a	15.24	13.49	-1.75
TC1500009036.hg.1	4212	MEIS2	Meis homeobox 2	11.71	9.96	-1.75
TC0800008845.hg.1	4609	MYC	MYC proto-oncogene, bHLH transcription factor	9.55	7.8	-1.75
TC0100008383.hg.1	51253	MRPL37	mitochondrial ribosomal protein L37	11.58	9.82	-1.76
TC0800011710.hg.1	83940	TATDN1	TatD DNase domain containing 1	7.46	5.7	-1.76
TC1200009994.hg.1	283422	LINC01559	long intergenic non-protein coding RNA 1559	6.64	4.88	-1.76
TC0300006471.hg.1	6419	SETMAR	SET domain and mariner transposase fusion gene	7.11	5.35	-1.76
TC0X00008495.hg.1	8933	RTL8C	retrotransposon Gag like 8C	11.38	9.62	-1.76
TC1000012536.hg.1	143098	MPP7	membrane palmitoylated protein 7	9.8	8.04	-1.76
TC0100017663.hg.1	58	ACTA1	actin, alpha 1, skeletal muscle	9.25	7.48	-1.77
TC0400007542.hg.1	3815	KIT	KIT proto-oncogene receptor tyrosine kinase	6.26	4.49	-1.77
TC0900012024.hg.1	9022	CLIC3	chloride intracellular channel 3	7	5.23	-1.77
TC1000011445.hg.1	26509	MYOF	myoferlin	14.18	12.41	-1.77
TC1200012803.hg.1	4666	NACA	nascent polypeptide associated complex subunit alpha	14.98	13.21	-1.77
TC1600009956.hg.1	552900	BOLA2	bolA family member 2	11.15	9.38	-1.77
TC1900007365.hg.1	5296	PIK3R2	phosphoinositide-3-kinase regulatory subunit 2	6.71	4.94	-1.77
TC0X00006816.hg.1	5165	PDK3	pyruvate dehydrogenase kinase 3	7.87	6.1	-1.77
TC1100008827.hg.1	10929	SRSF8	serine and arginine rich splicing factor 8	9.47	7.7	-1.77
TC1600010500.hg.1	2806	GOT2	glutamic-oxaloacetic transaminase 2	11.31	9.54	-1.77
TC0100006650.hg.1	55966	AJAP1	adherens junctions associated protein 1	6.51	4.73	-1.78
TC0700006629.hg.1	6624	FSCN1	fascin actin-bundling protein 1	12.49	10.71	-1.78
TC1500010910.hg.1	6218	RPS17	ribosomal protein S17	17.02	15.24	-1.78
TC0300007161.hg.1	7433	VIPR1	vasoactive intestinal peptide receptor 1	6.94	5.16	-1.78
TC0900008474.hg.1	401548	SNX30	sorting nexin family member 30	6.7	4.92	-1.78
TC0200011898.hg.1	6382	SDC1	syndecan 1	11.72	9.94	-1.78
TC1500010729.hg.1	10169	SERF2	small EDRK-rich factor 2	11.57	9.79	-1.78
TC1800009206.hg.1	10907	TXNL4A	thioredoxin like 4A	10.05	8.27	-1.78
TC0200016428.hg.1	100505876	CEBPZOS	CEBPZ opposite strand	12.45	10.66	-1.79
TC0700008081.hg.1	4191	MDH2	malate dehydrogenase 2	11.94	10.15	-1.79
TC0100010581.hg.1	388714	FMO6P	flavin containing monooxygenase 6 pseudogene	5.9	4.11	-1.79
TC0400011192.hg.1	51316	PLAC8	placenta specific 8	7.36	5.57	-1.79
TC1600009722.hg.1	57478	USP31	ubiquitin specific peptidase 31	9.09	7.3	-1.79
TC0200016347.hg.1	3069	HDLBP	high density lipoprotein binding protein	16.23	14.44	-1.79
TC1700012356.hg.1	6154	RPL26	ribosomal protein L26	15.97	14.18	-1.79
TC0200006440.hg.1	52	ACP1	acid phosphatase 1	10.52	8.72	-1.8
TC0200013578.hg.1	23505	TMEM131	transmembrane protein 131	12.76	10.96	-1.8
TC0700009256.hg.1	647087	STMP1	short transmembrane mitochondrial protein 1	13.04	11.24	-1.8
TC0700010925.hg.1	54606	DDX56	DEAD-box helicase 56	8.2	6.4	-1.8
TC0X00006803.hg.1	1968	EIF2S3	eukaryotic translation initiation factor 2 subunit gamma	14.2	12.4	-1.8
TC2200009335.hg.1	8563	THOC5	THO complex 5	9.29	7.49	-1.8
TC0300012023.hg.1	152185	SPICE1	spindle and centriole associated protein 1	7.76	5.96	-1.8
TC1100008175.hg.1	4728	NDUFS8	NADH:ubiquinone oxidoreductase core subunit S8	8.86	7.06	-1.8
TC1700007360.hg.1	27346	TMEM97	transmembrane protein 97	6.75	4.95	-1.8
TC0900012192.hg.1	29085	PHPT1	phosphohistidine phosphatase 1	11	9.2	-1.8
TC1200010798.hg.1	8086	AAAS	aladin WD repeat nucleoporin	9.88	8.08	-1.8
TC1900008432.hg.1	30846	EHD2	EH domain containing 2	14.89	13.09	-1.8
TC0500007972.hg.1	1462	VCAN	versican	13.62	11.81	-1.81
TC1700008254.hg.1	80221	ACSF2	acyl-CoA synthetase family member 2	8.51	6.7	-1.81
TC1800007667.hg.1	29090	TIMM21	translocase of inner mitochondrial membrane 21	9	7.19	-1.81
TC0100013969.hg.1	79033	ERI3	ERI1 exoribonuclease family member 3	8.32	6.51	-1.81
TC0400008093.hg.1	5311	PKD2	polycystin 2, transient receptor potential cation channel	7.23	5.42	-1.81
TC0900011203.hg.1	22949	PTGR1	prostaglandin reductase 1	11.26	9.45	-1.81
TC1000012428.hg.1	8644	AKR1C3	aldo-keto reductase family 1 member C3	10.32	8.51	-1.81
TC1600007753.hg.1	83752	LONP2	lon peptidase 2, peroxisomal	11.8	9.99	-1.81
TC1500008245.hg.1	11057	ABHD2	abhydrolase domain containing 2	10.79	8.97	-1.82
TC0500009093.hg.1	3340	NDST1	N-deacetylase and N-sulfotransferase 1	8.45	6.63	-1.82
TC2100006997.hg.1	54102	CLIC6	chloride intracellular channel 6	8.11	6.29	-1.82
TC0900008463.hg.1	84263	HSDL2	hydroxysteroid dehydrogenase like 2	10.15	8.33	-1.82
TC1100012308.hg.1	1410	CRYAB	crystallin alpha B	7.29	5.47	-1.82
TC1300007561.hg.1	8796	SCEL	sciellin	11.48	9.66	-1.82
TC1900011915.hg.1	100129842	ZNF737	zinc finger protein 737	11.15	9.33	-1.82
TC1700007740.hg.1	6143	RPL19	ribosomal protein L19	13.79	11.96	-1.83
TC1700010682.hg.1	3872	KRT17	keratin 17	17.95	16.12	-1.83
TC0500013336.hg.1	23635	SSBP2	single stranded DNA binding protein 2	9.19	7.36	-1.83
TC0700007198.hg.1	54443	ANLN	anillin actin binding protein	8.2	6.37	-1.83
TC1100006487.hg.1	6888	TALDO1	transaldolase 1	9.28	7.45	-1.83
TC0200014771.hg.1	2191	FAP	fibroblast activation protein alpha	11.37	9.54	-1.83
TC0200016654.hg.1	9167	COX7A2L	cytochrome c oxidase subunit 7A2 like	13.68	11.85	-1.83
TC0300009815.hg.1	4026	LPP	LIM domain containing preferred translocation partner in lipoma	12.51	10.68	-1.83
TC0400007592.hg.1	10606	PAICS	phosphoribosylaminoimidazole carboxylase and phosphoribosylaminoimidazolesuccinocarboxamide synthase	10.57	8.74	-1.83
TC0500010640.hg.1	64417	TMEM267	transmembrane protein 267	10	8.17	-1.83
TC0800007007.hg.1	8794	TNFRSF10C	TNF receptor superfamily member 10c	8.76	6.93	-1.83
TC1100012318.hg.1	3606	IL18	interleukin 18	9.06	7.23	-1.83
TC1500007926.hg.1	5955	RCN2	reticulocalbin 2	11.95	10.12	-1.83
TC0100009414.hg.1	515	ATP5PB	ATP synthase peripheral stalk-membrane subunit b	13.36	11.52	-1.84
TC0600012059.hg.1	2941	GSTA4	glutathione S-transferase alpha 4	7.03	5.19	-1.84
TC1100008900.hg.1	85016	CFAP300	cilia and flagella associated protein 300	6.32	4.48	-1.84
TC1700011653.hg.1	54549	SDK2	sidekick cell adhesion molecule 2	6.76	4.92	-1.84
TC0200013899.hg.1	84524	ZC3H8	zinc finger CCCH-type containing 8	8.23	6.39	-1.84
TC0200006536.hg.1	6201	RPS7	ribosomal protein S7	16.32	14.47	-1.85
TC0200009281.hg.1	80097	MZT2B	mitotic spindle organizing protein 2B	10.78	8.93	-1.85
TC0800009752.hg.1	427	ASAH1	N-acylsphingosine amidohydrolase 1	12.59	10.74	-1.85
TC0100017100.hg.1	1939	EIF2D	eukaryotic translation initiation factor 2D	8.05	6.2	-1.85
TC0200016360.hg.1	10494	STK25	serine/threonine kinase 25	10.55	8.7	-1.85
TC0500011984.hg.1	3094	HINT1	histidine triad nucleotide binding protein 1	11.71	9.86	-1.85
TC0100008924.hg.1	22802	CLCA4	chloride channel accessory 4	8.95	7.09	-1.86
TC0100014788.hg.1	54680	ZNHIT6	zinc finger HIT-type containing 6	8.34	6.48	-1.86
TC0500008994.hg.1	153769	SH3RF2	SH3 domain containing ring finger 2	8.01	6.15	-1.86
TC0700008252.hg.1	54677	CROT	carnitine O-octanoyltransferase	13.09	11.23	-1.86
TC0900010444.hg.1	138199	CARNMT1	carnosine N-methyltransferase 1	8.86	7	-1.86
TC1100012020.hg.1	NA	NA	NA	6.52	4.66	-1.86
TC1200012571.hg.1	55846	ITFG2	integrin alpha FG-GAP repeat containing 2	8.29	6.43	-1.86
TC1500010237.hg.1	6133	RPL9	ribosomal protein L9	11.1	9.24	-1.86
TC1100011372.hg.1	1119	CHKA	choline kinase alpha	6.38	4.52	-1.86
TC1500006870.hg.1	84529	C15orf41	chromosome 15 open reading frame 41	11.2	9.33	-1.87
TC1900010708.hg.1	645	BLVRB	biliverdin reductase B	10.53	8.66	-1.87
TC0700006781.hg.1	28969	BZW2	basic leucine zipper and W2 domains 2	7.38	5.51	-1.87
TC1700010675.hg.1	3860	KRT13	keratin 13	6.74	4.87	-1.87
TC0500013430.hg.1	10399	RACK1	receptor for activated C kinase 1	17.41	15.54	-1.87
TC0500013414.hg.1	84321	THOC3	THO complex 3	11.6	9.72	-1.88
TC1300007861.hg.1	5095	PCCA	propionyl-CoA carboxylase subunit alpha	7.13	5.25	-1.88
TC1700008438.hg.1	5889	RAD51C	RAD51 paralog C	8.94	7.06	-1.88
TC1900007382.hg.1	54858	PGPEP1	pyroglutamyl-peptidase I	6.8	4.92	-1.88
TC0100012089.hg.1	7107	GPR137B	G protein-coupled receptor 137B	10.58	8.7	-1.88
TC1500007529.hg.1	9960	USP3	ubiquitin specific peptidase 3	12.23	10.35	-1.88
TC1900008019.hg.1	27335	EIF3K	eukaryotic translation initiation factor 3 subunit K	13.32	11.44	-1.88
TC0200016740.hg.1	26225	ARL5A	ADP ribosylation factor like GTPase 5A	10.78	8.89	-1.89
TC0800011881.hg.1	10397	NDRG1	N-myc downstream regulated 1	10.95	9.06	-1.89
TC1500007700.hg.1	6176	RPLP1	ribosomal protein lateral stalk subunit P1	15.44	13.55	-1.89
TC0800012386.hg.1	54984	PINX1	PIN2 (TERF1) interacting telomerase inhibitor 1	8.95	7.06	-1.89
TC1600010347.hg.1	23322	RPGRIP1L	RPGRIP1 like	8.53	6.64	-1.89
TC0100017815.hg.1	9804	TOMM20	translocase of outer mitochondrial membrane 20	11.08	9.19	-1.89
TC0800007308.hg.1	11160	ERLIN2	ER lipid raft associated 2	7.91	6.02	-1.89
TC0800010285.hg.1	6575	SLC20A2	solute carrier family 20 member 2	11.97	10.08	-1.89
TC1200008933.hg.1	53373	TPCN1	two pore segment channel 1	7.78	5.89	-1.89
TC1300006683.hg.1	2971	GTF3A	general transcription factor IIIA	12.21	10.32	-1.89
TC1600007354.hg.1	8663	EIF3C	eukaryotic translation initiation factor 3 subunit C	13.71	11.82	-1.89
TC0800010502.hg.1	6224	RPS20	ribosomal protein S20	14.86	12.96	-1.9
TC1100010400.hg.1	55366	LGR4	leucine rich repeat containing G protein-coupled receptor 4	8.52	6.62	-1.9
TC0100017113.hg.1	5284	PIGR	polymeric immunoglobulin receptor	7.45	5.55	-1.9
TC0200007353.hg.1	27436	EML4	echinoderm microtubule associated protein like 4	12	10.1	-1.9
TC0200008259.hg.1	4144	MAT2A	methionine adenosyltransferase 2A	13.5	11.6	-1.9
TC1000012522.hg.1	222389	BEND7	BEN domain containing 7	6.82	4.92	-1.9
TC1300008938.hg.1	8847	DLEU2	deleted in lymphocytic leukemia 2	7.78	5.88	-1.9
TC1500009702.hg.1	51065	RPS27L	ribosomal protein S27 like	11.18	9.28	-1.9
TC0900011160.hg.1	54566	EPB41L4B	erythrocyte membrane protein band 4.1 like 4B	10.79	8.88	-1.91
TC0200008236.hg.1	83439	TCF7L1	transcription factor 7 like 1	9.5	7.59	-1.91
TC0400012245.hg.1	51313	FAM198B	family with sequence similarity 198 member B	5.97	4.06	-1.91
TC0500011316.hg.1	6228	RPS23	ribosomal protein S23	17.36	15.45	-1.91
TC0700006567.hg.1	80727	TTYH3	tweety family member 3	10.57	8.66	-1.91
TC1200012644.hg.1	5036	PA2G4	proliferation-associated 2G4	14.83	12.92	-1.91
TC0100018273.hg.1	476	ATP1A1	ATPase Na+/K+ transporting subunit alpha 1	13.76	11.84	-1.92
TC0400010688.hg.1	64854	USP46	ubiquitin specific peptidase 46	10.47	8.55	-1.92
TC0500007729.hg.1	64087	MCCC2	methylcrotonoyl-CoA carboxylase 2	10.25	8.33	-1.92
TC1200012721.hg.1	51329	ARL6IP4	ADP ribosylation factor like GTPase 6 interacting protein 4	9.57	7.65	-1.92
TC1600010375.hg.1	643911	CRNDE	colorectal neoplasia differentially expressed	9.69	7.77	-1.92
TC1600011358.hg.1	89927	C16orf45	chromosome 16 open reading frame 45	7.28	5.36	-1.92
TC1700012093.hg.1	2194	FASN	fatty acid synthase	9.44	7.52	-1.92
TC2200007361.hg.1	56993	TOMM22	translocase of outer mitochondrial membrane 22	10.96	9.04	-1.92
TC0200012072.hg.1	4358	MPV17	mitochondrial inner membrane protein MPV17	12.89	10.96	-1.93
TC0300009673.hg.1	54800	KLHL24	kelch like family member 24	10.27	8.34	-1.93
TC0700010910.hg.1	5425	POLD2	DNA polymerase delta 2, accessory subunit	7.81	5.88	-1.93
TC1100013061.hg.1	55191	NADSYN1	NAD synthetase 1	8.95	7.02	-1.93
TC1200007931.hg.1	9194	SLC16A7	solute carrier family 16 member 7	5.93	4	-1.93
TC1200009767.hg.1	11331	PHB2	prohibitin 2	9.99	8.06	-1.93
TC1700007976.hg.1	92579	G6PC3	glucose-6-phosphatase catalytic subunit 3	11.34	9.41	-1.93
TC1700009637.hg.1	57048	PLSCR3	phospholipid scramblase 3	10.01	8.08	-1.93
TC0900007494.hg.1	2395	FXN	frataxin	7.32	5.39	-1.93
TC1200011656.hg.1	121457	IKBIP	IKBKB interacting protein	6.78	4.85	-1.93
TC0200007249.hg.1	253635	GPATCH11	G-patch domain containing 11	8.6	6.66	-1.94
TC0300013684.hg.1	7037	TFRC	transferrin receptor	10.07	8.13	-1.94
TC0900008202.hg.1	7046	TGFBR1	transforming growth factor beta receptor 1	11.15	9.21	-1.94
TC1700009928.hg.1	8533	COPS3	COP9 signalosome subunit 3	11.79	9.85	-1.94
TC0200007237.hg.1	51232	CRIM1	cysteine rich transmembrane BMP regulator 1	10.1	8.15	-1.95
TC1200006557.hg.1	57103	TIGAR	TP53 induced glycolysis regulatory phosphatase	10.43	8.48	-1.95
TC1200009753.hg.1	8079	MLF2	myeloid leukemia factor 2	13.79	11.84	-1.95
TC2200009235.hg.1	6634	SNRPD3	small nuclear ribonucleoprotein D3 polypeptide	12.94	10.99	-1.95
TC1500007912.hg.1	26263	FBXO22	F-box protein 22	9.9	7.95	-1.95
TC1700009651.hg.1	7157	TP53	tumor protein p53	9.83	7.88	-1.95
TC0X00010136.hg.1	51616	TAF9B	TATA-box binding protein associated factor 9b	8.13	6.18	-1.95
TC1000012566.hg.1	51021	MRPS16	mitochondrial ribosomal protein S16	8.21	6.26	-1.95
TC0700009493.hg.1	7791	ZYX	zyxin	10.76	8.8	-1.96
TC1100006494.hg.1	977	CD151	CD151 molecule (Raph blood group)	13.6	11.64	-1.96
TC1100013043.hg.1	23625	FAM89B	family with sequence similarity 89 member B	11.34	9.38	-1.96
TC1100013069.hg.1	2352	FOLR3	folate receptor 3	9.03	7.07	-1.96
TC1200011599.hg.1	4048	LTA4H	leukotriene A4 hydrolase	12.77	10.81	-1.96
TC0100007786.hg.1	26523	AGO1	argonaute 1, RISC catalytic component	8.74	6.78	-1.96
TC0200011837.hg.1	81553	FAM49A	family with sequence similarity 49 member A	7.09	5.13	-1.96
TC0200014834.hg.1	27347	STK39	serine/threonine kinase 39	10.46	8.5	-1.96
TC0700010167.hg.1	60	ACTB	actin beta	12.5	10.54	-1.96
TC1900010632.hg.1	22933	SIRT2	sirtuin 2	9.64	7.68	-1.96
TC2000006551.hg.1	8455	ATRN	attractin	11.3	9.34	-1.96
TC0300013703.hg.1	165918	RNF168	ring finger protein 168	8.52	6.55	-1.97
TC0700009145.hg.1	4232	MEST	mesoderm specific transcript	7.46	5.49	-1.97
TC0100010648.hg.1	9588	PRDX6	peroxiredoxin 6	11.89	9.92	-1.97
TC0700006913.hg.1	10457	GPNMB	glycoprotein nmb	16.89	14.92	-1.97
TC1200008147.hg.1	10576	CCT2	chaperonin containing TCP1 subunit 2	10.91	8.94	-1.97
TC1700007189.hg.1	224	ALDH3A2	aldehyde dehydrogenase 3 family member A2	10.83	8.86	-1.97
TC1900006532.hg.1	6209	RPS15	ribosomal protein S15	16.73	14.76	-1.97
TC0600006659.hg.1	670	BPHL	biphenyl hydrolase like	6.05	4.07	-1.98
TC0600008632.hg.1	594	BCKDHB	branched chain keto acid dehydrogenase E1 subunit beta	7.8	5.82	-1.98
TC1000007954.hg.1	55315	SLC29A3	solute carrier family 29 member 3	6.26	4.28	-1.98
TC0600007273.hg.1	3008	HIST1H1E	histone cluster 1 H1 family member e	11.55	9.57	-1.98
TC0700008588.hg.1	10467	ZNHIT1	zinc finger HIT-type containing 1	10.31	8.33	-1.98
TC0800011150.hg.1	94241	TP53INP1	tumor protein p53 inducible nuclear protein 1	10.74	8.76	-1.98
TC1100009196.hg.1	56649	TMPRSS4	transmembrane serine protease 4	10.22	8.24	-1.98
TC1600006594.hg.1	84231	TRAF7	TNF receptor associated factor 7	11	9.02	-1.98
TC1700011045.hg.1	5245	PHB	prohibitin	12.13	10.15	-1.98
TC1900011990.hg.1	6141	RPL18	ribosomal protein L18	16.29	14.3	-1.99
TC0400010699.hg.1	152579	SCFD2	sec1 family domain containing 2	7.34	5.35	-1.99
TC1700009256.hg.1	26502	NARF	nuclear prelamin A recognition factor	10.07	8.08	-1.99
TC0200009299.hg.1	92856	IMP4	IMP4, U3 small nucleolar ribonucleoprotein	8.29	6.29	-2
TC0400009322.hg.1	51809	GALNT7	polypeptide N-acetylgalactosaminyltransferase 7	11.53	9.53	-2
TC0800009619.hg.1	1508	CTSB	cathepsin B	17.75	15.75	-2
TC0800009764.hg.1	23362	PSD3	pleckstrin and Sec7 domain containing 3	10.14	8.14	-2
TC1100010410.hg.1	627	BDNF	brain derived neurotrophic factor	6.18	4.18	-2
TC1500006994.hg.1	11261	CHP1	calcineurin like EF-hand protein 1	16.02	14.02	-2
TC1900011729.hg.1	92609	TIMM50	translocase of inner mitochondrial membrane 50	10.93	8.93	-2
TC1200011873.hg.1	326625	MMAB	metabolism of cobalamin associated B	9.55	7.55	-2
TC1500007699.hg.1	9493	KIF23	kinesin family member 23	7.31	5.3	-2.01
TC1700008282.hg.1	4830	NME1	NME/NM23 nucleoside diphosphate kinase 1	10.68	8.67	-2.01
TC1700008995.hg.1	10801	43717	septin 9	10.09	8.08	-2.01
TC0200009895.hg.1	253782	CERS6	ceramide synthase 6	12.28	10.26	-2.02
TC0900012168.hg.1	92399	MRRF	mitochondrial ribosome recycling factor	11.5	9.47	-2.03
TC0X00011194.hg.1	2316	FLNA	filamin A	12.35	10.32	-2.03
TC1300009799.hg.1	79587	CARS2	cysteinyl-tRNA synthetase 2, mitochondrial	8.52	6.49	-2.03
TC2000007083.hg.1	3397	ID1	inhibitor of DNA binding 1, HLH protein	8.28	6.25	-2.03
TC1900011524.hg.1	63934	ZNF667	zinc finger protein 667	7.33	5.3	-2.03
TC0800010360.hg.1	5591	PRKDC	protein kinase, DNA-activated, catalytic subunit	11.31	9.28	-2.03
TC0300010561.hg.1	9497	SLC4A7	solute carrier family 4 member 7	9.53	7.49	-2.04
TC0400012670.hg.1	2195	FAT1	FAT atypical cadherin 1	14.67	12.63	-2.04
TC0200008894.hg.1	10461	MERTK	MER proto-oncogene, tyrosine kinase	6.75	4.71	-2.04
TC0300007100.hg.1	54977	SLC25A38	solute carrier family 25 member 38	8.85	6.81	-2.04
TC0900010808.hg.1	23299	BICD2	BICD cargo adaptor 2	7.05	5.01	-2.04
TC0Y00007322.hg.1	6192	RPS4Y1	ribosomal protein S4 Y-linked 1	10.08	8.04	-2.04
TC1000007925.hg.1	1979	EIF4EBP2	eukaryotic translation initiation factor 4E binding protein 2	13.97	11.93	-2.04
TC1900010675.hg.1	2091	FBL	fibrillarin	8.95	6.9	-2.05
TC0200008632.hg.1	6160	RPL31	ribosomal protein L31	14.5	12.45	-2.05
TC0600014282.hg.1	6204	RPS10	ribosomal protein S10	17.16	15.11	-2.05
TC1100008236.hg.1	595	CCND1	cyclin D1	13.65	11.6	-2.05
TC2100007032.hg.1	873	CBR1	carbonyl reductase 1	11.24	9.19	-2.05
TC0100015817.hg.1	117145	THEM4	thioesterase superfamily member 4	8.12	6.06	-2.06
TC0400010463.hg.1	6133	RPL9	ribosomal protein L9	13.99	11.93	-2.06
TC1100010535.hg.1	25891	PAMR1	peptidase domain containing associated with muscle regeneration 1	6.24	4.18	-2.06
TC0600014283.hg.1	11165	NUDT3	nudix hydrolase 3	8.43	6.36	-2.07
TC0900008545.hg.1	5069	PAPPA	pappalysin 1	8.01	5.94	-2.07
TC0800011312.hg.1	50484	RRM2B	ribonucleotide reductase regulatory TP53 inducible subunit M2B	10.59	8.52	-2.07
TC1200008466.hg.1	11163	NUDT4	nudix hydrolase 4	11.44	9.37	-2.07
TC1700010651.hg.1	81872	KRTAP2-1	keratin associated protein 2-1	8.56	6.49	-2.07
TC1800007066.hg.1	10982	MAPRE2	microtubule associated protein RP/EB family member 2	7	4.93	-2.07
TC1900012057.hg.1	730051	ZNF814	zinc finger protein 814	7.99	5.92	-2.07
TC2200009336.hg.1	8508	NIPSNAP1	nipsnap homolog 1	6.98	4.91	-2.07
TC0400011313.hg.1	6622	SNCA	synuclein alpha	10.88	8.8	-2.08
TC0500009108.hg.1	2878	GPX3	glutathione peroxidase 3	14.02	11.94	-2.08
TC0500009587.hg.1	192286	HIGD2A	HIG1 hypoxia inducible domain family member 2A	10.6	8.52	-2.08
TC1100007801.hg.1	51524	TMEM138	transmembrane protein 138	16.01	13.93	-2.08
TC0300010076.hg.1	6165	RPL35A	ribosomal protein L35a	14.69	12.6	-2.09
TC0400011411.hg.1	131	ADH7	alcohol dehydrogenase 7 (class IV), mu or sigma polypeptide	6.24	4.15	-2.09
TC0500007772.hg.1	689	BTF3	basic transcription factor 3	15.62	13.53	-2.09
TC1100010397.hg.1	91057	CCDC34	coiled-coil domain containing 34	7.41	5.32	-2.09
TC1900006507.hg.1	1265	CNN2	calponin 2	13.35	11.26	-2.09
TC1900009198.hg.1	55643	BTBD2	BTB domain containing 2	10.19	8.1	-2.09
TC1100010887.hg.1	6749	SSRP1	structure specific recognition protein 1	9.52	7.42	-2.1
TC1100011754.hg.1	26011	TENM4	teneurin transmembrane protein 4	8.08	5.98	-2.1
TC1600009856.hg.1	8663	EIF3C	eukaryotic translation initiation factor 3 subunit C	13.34	11.24	-2.1
TC0100008347.hg.1	1376	CPT2	carnitine palmitoyltransferase 2	7.56	5.45	-2.11
TC0200008666.hg.1	3554	IL1R1	interleukin 1 receptor type 1	9.02	6.91	-2.11
TC1000012538.hg.1	55149	MTPAP	mitochondrial poly(A) polymerase	8.79	6.68	-2.11
TC1100011602.hg.1	7351	UCP2	uncoupling protein 2	6.64	4.53	-2.11
TC0700006795.hg.1	196	AHR	aryl hydrocarbon receptor	15.14	13.03	-2.11
TC0500007114.hg.1	26064	RAI14	retinoic acid induced 14	16.22	14.1	-2.12
TC0700011982.hg.1	352954	CASTOR3	CASTOR family member 3	8.35	6.23	-2.12
TC0800011861.hg.1	23639	LRRC6	leucine rich repeat containing 6	7.3	5.18	-2.12
TC0300007055.hg.1	10217	CTDSPL	CTD small phosphatase like	10.8	8.68	-2.12
TC1900011840.hg.1	26517	TIMM13	translocase of inner mitochondrial membrane 13	8.61	6.48	-2.13
TC1600011508.hg.1	1039	CDR2	cerebellar degeneration related protein 2	7.61	5.48	-2.13
TC0300006968.hg.1	112616	CMTM7	CKLF like MARVEL transmembrane domain containing 7	11.65	9.52	-2.13
TC0300010990.hg.1	6599	SMARCC1	SWI/SNF related, matrix associated, actin dependent regulator of chromatin subfamily c member 1	11.79	9.65	-2.14
TC0100015273.hg.1	79084	WDR77	WD repeat domain 77	9.1	6.96	-2.14
TC0400012977.hg.1	152503	SH3D19	SH3 domain containing 19	11.23	9.09	-2.14
TC0500009422.hg.1	4869	NPM1	nucleophosmin 1	14.06	11.92	-2.14
TC0100007326.hg.1	6135	RPL11	ribosomal protein L11	15.54	13.39	-2.15
TC0100010416.hg.1	5087	PBX1	PBX homeobox 1	8.12	5.97	-2.15
TC0400008331.hg.1	255743	NPNT	nephronectin	8.56	6.41	-2.15
TC0X00011211.hg.1	2539	G6PD	glucose-6-phosphate dehydrogenase	8.81	6.66	-2.15
TC1400008583.hg.1	57820	CCNB1IP1	cyclin B1 interacting protein 1	8.06	5.91	-2.15
TC0X00010029.hg.1	6191	RPS4X	ribosomal protein S4 X-linked	17.65	15.49	-2.16
TC0200010713.hg.1	471	ATIC	5-aminoimidazole-4-carboxamide ribonucleotide formyltransferase/IMP cyclohydrolase	8.85	6.69	-2.16
TC0500010169.hg.1	56172	ANKH	ANKH inorganic pyrophosphate transport regulator	7.48	5.32	-2.16
TC0600014136.hg.1	221393	ADGRF4	adhesion G protein-coupled receptor F4	7.68	5.52	-2.16
TC0200007628.hg.1	6233	RPS27A	ribosomal protein S27a	13.41	11.24	-2.17
TC0200010818.hg.1	80326	WNT10A	Wnt family member 10A	7.74	5.57	-2.17
TC0200015225.hg.1	26275	HIBCH	3-hydroxyisobutyryl-CoA hydrolase	8.33	6.16	-2.17
TC0100008517.hg.1	4774	NFIA	nuclear factor I A	9.08	6.9	-2.18
TC0100012869.hg.1	6723	SRM	spermidine synthase	8.66	6.48	-2.18
TC0100016917.hg.1	1465	CSRP1	cysteine and glycine rich protein 1	14.41	12.23	-2.18
TC0100017947.hg.1	23596	OPN3	opsin 3	10.58	8.4	-2.18
TC0100018528.hg.1	8804	CREG1	cellular repressor of E1A stimulated genes 1	12	9.82	-2.18
TC0300013736.hg.1	1739	DLG1	discs large MAGUK scaffold protein 1	15.28	13.1	-2.18
TC1000006624.hg.1	810	CALML3	calmodulin like 3	8.08	5.9	-2.18
TC1800008781.hg.1	5205	ATP8B1	ATPase phospholipid transporting 8B1	11.9	9.72	-2.18
TC1600007931.hg.1	54947	LPCAT2	lysophosphatidylcholine acyltransferase 2	17.17	14.99	-2.18
TC1000011669.hg.1	8861	LDB1	LIM domain binding 1	14.83	12.64	-2.19
TC0300012445.hg.1	11222	MRPL3	mitochondrial ribosomal protein L3	9.41	7.22	-2.19
TC1600009829.hg.1	197370	NSMCE1	NSE1 homolog, SMC5-SMC6 complex component	7.94	5.75	-2.19
TC2200006641.hg.1	5902	RANBP1	RAN binding protein 1	8.97	6.78	-2.19
TC0X00011139.hg.1	1069	CETN2	centrin 2	12.41	10.21	-2.2
TC0400006685.hg.1	7466	WFS1	wolframin ER transmembrane glycoprotein	7.74	5.54	-2.2
TC0800009872.hg.1	8793	TNFRSF10D	TNF receptor superfamily member 10d	9.17	6.97	-2.2
TC1700010488.hg.1	31	ACACA	acetyl-CoA carboxylase alpha	9.5	7.3	-2.2
TC1800006448.hg.1	7298	TYMS	thymidylate synthetase	7.53	5.33	-2.2
TC0800012144.hg.1	1936	EEF1D	eukaryotic translation elongation factor 1 delta	15.23	13.03	-2.2
TC1200010776.hg.1	3851	KRT4	keratin 4	10.74	8.54	-2.2
TC0300010310.hg.1	6161	RPL32	ribosomal protein L32	16.27	14.06	-2.21
TC0100008336.hg.1	6342	SCP2	sterol carrier protein 2	13.25	11.04	-2.21
TC0500011260.hg.1	256987	SERINC5	serine incorporator 5	9.88	7.66	-2.22
TC1100008462.hg.1	6188	RPS3	ribosomal protein S3	16.04	13.81	-2.23
TC1600011317.hg.1	4833	NME4	NME/NM23 nucleoside diphosphate kinase 4	14.44	12.21	-2.23
TC0600008099.hg.1	5429	POLH	DNA polymerase eta	9.29	7.06	-2.23
TC0800008416.hg.1	79977	GRHL2	grainyhead like transcription factor 2	9.94	7.71	-2.23
TC0100009191.hg.1	178	AGL	amylo-alpha-1, 6-glucosidase, 4-alpha-glucanotransferase	9.66	7.43	-2.23
TC0200014362.hg.1	344148	NCKAP5	NCK associated protein 5	7.5	5.27	-2.23
TC0300010931.hg.1	54585	LZTFL1	leucine zipper transcription factor like 1	9.65	7.42	-2.23
TC0500013232.hg.1	4090	SMAD5	SMAD family member 5	15.64	13.41	-2.23
TC0600014223.hg.1	63027	SLC22A23	solute carrier family 22 member 23	8.46	6.23	-2.23
TC1700010641.hg.1	25984	KRT23	keratin 23	12.76	10.53	-2.23
TC1700011815.hg.1	439921	MXRA7	matrix remodeling associated 7	12.51	10.28	-2.23
TC1900008840.hg.1	6203	RPS9	ribosomal protein S9	13.27	11.04	-2.23
TC1100011545.hg.1	25906	ANAPC15	anaphase promoting complex subunit 15	9.54	7.3	-2.24
TC0100009580.hg.1	10885	WDR3	WD repeat domain 3	6.45	4.21	-2.24
TC0400009765.hg.1	10608	MXD4	MAX dimerization protein 4	9.81	7.57	-2.24
TC1000009880.hg.1	9397	NMT2	N-myristoyltransferase 2	8.83	6.59	-2.24
TC1700010653.hg.1	730755	KRTAP2-3	keratin associated protein 2-3	10.49	8.25	-2.24
TC1600010593.hg.1	146223	CMTM4	CKLF like MARVEL transmembrane domain containing 4	7.99	5.74	-2.25
TC0200012418.hg.1	10128	LRPPRC	leucine rich pentatricopeptide repeat containing	10.4	8.14	-2.26
TC1200011327.hg.1	1466	CSRP2	cysteine and glycine rich protein 2	10.85	8.59	-2.26
TC1700011808.hg.1	10610	ST6GALNAC2	ST6 N-acetylgalactosaminide alpha-2,6-sialyltransferase 2	12.95	10.69	-2.26
TC2200008829.hg.1	171568	POLR3H	RNA polymerase III subunit H	7.37	5.11	-2.26
TC1700008191.hg.1	124872	B4GALNT2	beta-1,4-N-acetyl-galactosaminyltransferase 2	7.9	5.64	-2.26
TC0100013368.hg.1	164091	PAQR7	progestin and adipoQ receptor family member 7	7.89	5.62	-2.27
TC1200010038.hg.1	2059	EPS8	epidermal growth factor receptor pathway substrate 8	8.54	6.27	-2.27
TC1600010734.hg.1	28987	NOB1	NIN1 (RPN12) binding protein 1 homolog	9.93	7.66	-2.27
TC1600011186.hg.1	8140	SLC7A5	solute carrier family 7 member 5	11.4	9.13	-2.27
TC1000006802.hg.1	57118	CAMK1D	calcium/calmodulin dependent protein kinase ID	6.66	4.39	-2.27
TC1000007950.hg.1	219699	UNC5B	unc-5 netrin receptor B	7.29	5.02	-2.27
TC0100006806.hg.1	10277	UBE4B	ubiquitination factor E4B	11.04	8.76	-2.28
TC0900007187.hg.1	219	ALDH1B1	aldehyde dehydrogenase 1 family member B1	8.1	5.82	-2.28
TC0X00009869.hg.1	23229	ARHGEF9	Cdc42 guanine nucleotide exchange factor 9	9.28	7	-2.28
TC1200012719.hg.1	144406	WDR66	WD repeat domain 66	11.75	9.47	-2.28
TC1500007829.hg.1	4016	LOXL1	lysyl oxidase like 1	6.77	4.49	-2.28
TC1600009420.hg.1	26156	RSL1D1	ribosomal L1 domain containing 1	13.03	10.75	-2.28
TC0200015349.hg.1	3329	HSPD1	heat shock protein family D (Hsp60) member 1	11.68	9.39	-2.29
TC0200016584.hg.1	3336	HSPE1	heat shock protein family E (Hsp10) member 1	9.74	7.44	-2.3
TC0900008716.hg.1	10783	NEK6	NIMA related kinase 6	7.67	5.37	-2.3
TC0900010769.hg.1	4783	NFIL3	nuclear factor, interleukin 3 regulated	10.38	8.08	-2.3
TC0300011200.hg.1	7086	TKT	transketolase	11.03	8.71	-2.32
TC1200012798.hg.1	517	ATP5MC2	ATP synthase membrane subunit c locus 2	13.29	10.97	-2.32
TC0100018435.hg.1	10969	EBNA1BP2	EBNA1 binding protein 2	9.62	7.3	-2.32
TC0500009076.hg.1	1836	SLC26A2	solute carrier family 26 member 2	9.19	6.87	-2.32
TC1200009834.hg.1	8076	MFAP5	microfibril associated protein 5	8.01	5.69	-2.32
TC0300011047.hg.1	3615	IMPDH2	inosine monophosphate dehydrogenase 2	9.16	6.84	-2.32
TC1200011971.hg.1	6128	RPL6	ribosomal protein L6	15.57	13.25	-2.32
TC0700009236.hg.1	800	CALD1	caldesmon 1	15.01	12.68	-2.33
TC0400006706.hg.1	57533	TBC1D14	TBC1 domain family member 14	12.06	9.72	-2.34
TC0400011180.hg.1	79966	SCD5	stearoyl-CoA desaturase 5	10.91	8.57	-2.34
TC0400010784.hg.1	84273	NOA1	nitric oxide associated 1	10.13	7.79	-2.34
TC1400006656.hg.1	5018	OXA1L	OXA1L, mitochondrial inner membrane protein	12.91	10.56	-2.35
TC1100013141.hg.1	341277	OVCH2	ovochymase 2 (gene/pseudogene)	6.98	4.63	-2.35
TC0300014064.hg.1	5217	PFN2	profilin 2	10.96	8.61	-2.35
TC0200009739.hg.1	11227	GALNT5	polypeptide N-acetylgalactosaminyltransferase 5	12.49	10.13	-2.36
TC0300013058.hg.1	27333	GOLIM4	golgi integral membrane protein 4	10.27	7.91	-2.36
TC0X00008073.hg.1	5631	PRPS1	phosphoribosyl pyrophosphate synthetase 1	8.1	5.74	-2.36
TC0500007154.hg.1	6507	SLC1A3	solute carrier family 1 member 3	8.9	6.54	-2.36
TC1500010422.hg.1	3418	IDH2	isocitrate dehydrogenase (NADP(+)) 2, mitochondrial	8.81	6.45	-2.36
TC1900011004.hg.1	6510	SLC1A5	solute carrier family 1 member 5	7.99	5.63	-2.36
TC1600007959.hg.1	4493	MT1E	metallothionein 1E	17.14	14.78	-2.36
TC0900010311.hg.1	100131997	FAM27E3	family with sequence similarity 27 member E3	7.01	4.64	-2.37
TC0100017793.hg.1	359948	IRF2BP2	interferon regulatory factor 2 binding protein 2	11.04	8.66	-2.38
TC0600009310.hg.1	2697	GJA1	gap junction protein alpha 1	11.82	9.44	-2.38
TC1100006644.hg.1	6240	RRM1	ribonucleotide reductase catalytic subunit M1	11.49	9.11	-2.38
TC0500013261.hg.1	55568	GALNT10	polypeptide N-acetylgalactosaminyltransferase 10	8.53	6.14	-2.39
TC1100013129.hg.1	1509	CTSD	cathepsin D	14.56	12.17	-2.39
TC2200009284.hg.1	23779	ARHGAP8	Rho GTPase activating protein 8	7.9	5.5	-2.4
TC1600008928.hg.1	8131	NPRL3	NPR3 like, GATOR1 complex subunit	7.56	5.15	-2.41
TC0X00007267.hg.1	9500	MAGED1	MAGE family member D1	10.32	7.91	-2.41
TC2000008445.hg.1	23767	FLRT3	fibronectin leucine rich transmembrane protein 3	10.9	8.49	-2.41
TC0100017289.hg.1	5784	PTPN14	protein tyrosine phosphatase, non-receptor type 14	11.58	9.16	-2.42
TC0100017860.hg.1	55127	HEATR1	HEAT repeat containing 1	10.33	7.91	-2.42
TC0900006531.hg.1	10171	RCL1	RNA terminal phosphate cyclase like 1	7.3	4.88	-2.42
TC0100018261.hg.1	2948	GSTM4	glutathione S-transferase mu 4	7.21	4.78	-2.43
TC0200011171.hg.1	23677	SH3BP4	SH3 domain binding protein 4	12.99	10.56	-2.43
TC0200015838.hg.1	10056	FARSB	phenylalanyl-tRNA synthetase subunit beta	10.11	7.68	-2.43
TC0X00010926.hg.1	79649	MAP7D3	MAP7 domain containing 3	9.2	6.77	-2.43
TC0900010971.hg.1	55357	TBC1D2	TBC1 domain family member 2	11.72	9.29	-2.43
TC0500011146.hg.1	8507	ENC1	ectodermal-neural cortex 1	11.01	8.57	-2.44
TC0Y00006882.hg.1	293	SLC25A6	solute carrier family 25 member 6	16.36	13.92	-2.44
TC1700008178.hg.1	516	ATP5MC1	ATP synthase membrane subunit c locus 1	12.36	9.92	-2.44
TC0600013186.hg.1	1490	CTGF	connective tissue growth factor	9.55	7.11	-2.44
TC0X00008908.hg.1	293	SLC25A6	solute carrier family 25 member 6	16.36	13.91	-2.45
TC1000009248.hg.1	92565	FANK1	fibronectin type III and ankyrin repeat domains 1	8.03	5.58	-2.45
TC1500010884.hg.1	6124	RPL4	ribosomal protein L4	15.17	12.72	-2.45
TC0300013846.hg.1	727936	GXYLT2	glucoside xylosyltransferase 2	8.32	5.87	-2.45
TC1500010233.hg.1	84206	MEX3B	mex-3 RNA binding family member B	6.83	4.38	-2.45
TC1100011030.hg.1	1642	DDB1	damage specific DNA binding protein 1	11.26	8.8	-2.46
TC0100008897.hg.1	126820	WDR63	WD repeat domain 63	6.84	4.37	-2.47
TC1900009752.hg.1	7001	PRDX2	peroxiredoxin 2	11.63	9.16	-2.47
TC0100008066.hg.1	5792	PTPRF	protein tyrosine phosphatase, receptor type F	10.75	8.27	-2.48
TC1900006510.hg.1	2879	GPX4	glutathione peroxidase 4	14.1	11.62	-2.48
TC2200009282.hg.1	25813	SAMM50	SAMM50 sorting and assembly machinery component	10.57	8.09	-2.48
TC0200016563.hg.1	151230	KLHL23	kelch like family member 23	6.89	4.4	-2.49
TC0800008658.hg.1	10584	COLEC10	collectin subfamily member 10	10.81	8.32	-2.49
TC0300011050.hg.1	5859	QARS	glutaminyl-tRNA synthetase	10.92	8.42	-2.5
TC1200011311.hg.1	4673	NAP1L1	nucleosome assembly protein 1 like 1	14.53	12.03	-2.5
TC0500006803.hg.1	7204	TRIO	trio Rho guanine nucleotide exchange factor	10.7	8.19	-2.51
TC1200011460.hg.1	4254	KITLG	KIT ligand	8.83	6.32	-2.51
TC0500009211.hg.1	26999	CYFIP2	cytoplasmic FMR1 interacting protein 2	7.55	5.03	-2.52
TC2000009516.hg.1	8537	BCAS1	breast carcinoma amplified sequence 1	7.17	4.65	-2.52
TC1900009045.hg.1	6193	RPS5	ribosomal protein S5	12.83	10.3	-2.53
TC2000007545.hg.1	2139	EYA2	EYA transcriptional coactivator and phosphatase 2	9.62	7.09	-2.53
TC0600007084.hg.1	221662	RBM24	RNA binding motif protein 24	7.53	5	-2.53
TC0X00010670.hg.1	55026	TMEM255A	transmembrane protein 255A	7.59	5.06	-2.53
TC1200011786.hg.1	9891	NUAK1	NUAK family kinase 1	12.4	9.87	-2.53
TC2000009986.hg.1	27131	SNX5	sorting nexin 5	12.13	9.6	-2.53
TC1000012050.hg.1	2263	FGFR2	fibroblast growth factor receptor 2	8.43	5.89	-2.54
TC0900007604.hg.1	26578	OSTF1	osteoclast stimulating factor 1	13.91	11.36	-2.55
TC1200010201.hg.1	51768	TM7SF3	transmembrane 7 superfamily member 3	13.03	10.46	-2.57
TC0X00008945.hg.1	5613	PRKX	protein kinase X-linked	9.28	6.71	-2.57
TC0100015017.hg.1	6129	RPL7	ribosomal protein L7	10.72	8.15	-2.57
TC1700008734.hg.1	51321	AMZ2	archaelysin family metallopeptidase 2	10.77	8.2	-2.57
TC1000011574.hg.1	84171	LOXL4	lysyl oxidase like 4	7.75	5.17	-2.58
TC2000008279.hg.1	5111	PCNA	proliferating cell nuclear antigen	9.32	6.74	-2.58
TC0200007954.hg.1	51449	PCYOX1	prenylcysteine oxidase 1	13.2	10.61	-2.59
TC0200015211.hg.1	30061	SLC40A1	solute carrier family 40 member 1	8.38	5.79	-2.59
TC0700008873.hg.1	857	CAV1	caveolin 1	16.03	13.44	-2.59
TC0700009481.hg.1	5304	PIP	prolactin induced protein	8.69	6.09	-2.6
TC0900007457.hg.1	643827	CNTNAP3P2	contactin associated protein-like 3 pseudogene 2	8.76	6.16	-2.6
TC1600008128.hg.1	123920	CMTM3	CKLF like MARVEL transmembrane domain containing 3	9.18	6.58	-2.6
TC0100010806.hg.1	9213	XPR1	xenotropic and polytropic retrovirus receptor 1	14.45	11.84	-2.61
TC1100006771.hg.1	8665	EIF3F	eukaryotic translation initiation factor 3 subunit F	11.03	8.42	-2.61
TC1300006770.hg.1	241	ALOX5AP	arachidonate 5-lipoxygenase activating protein	8.03	5.42	-2.61
TC1700010652.hg.1	728279	KRTAP2-2	keratin associated protein 2-2	8.93	6.32	-2.61
TC1900008286.hg.1	4059	BCAM	basal cell adhesion molecule (Lutheran blood group)	8.3	5.69	-2.61
TC1700007451.hg.1	1362	CPD	carboxypeptidase D	11.98	9.36	-2.62
TC1700010551.hg.1	9349	RPL23	ribosomal protein L23	16.26	13.64	-2.62
TC1900011652.hg.1	140467	ZNF358	zinc finger protein 358	7.17	4.54	-2.63
TC1700010723.hg.1	284119	CAVIN1	caveolae associated protein 1	9.34	6.69	-2.65
TC0700013524.hg.1	346389	MACC1	MET transcriptional regulator MACC1	13.14	10.49	-2.65
TC0900006762.hg.1	340485	ACER2	alkaline ceramidase 2	8.65	6	-2.65
TC1400009421.hg.1	2877	GPX2	glutathione peroxidase 2	8.58	5.93	-2.65
TC1300006979.hg.1	28984	RGCC	regulator of cell cycle	6.77	4.11	-2.66
TC2000007817.hg.1	116151	FAM210B	family with sequence similarity 210 member B	9.86	7.2	-2.66
TC0100014531.hg.1	79971	WLS	wntless Wnt ligand secretion mediator	10.06	7.4	-2.66
TC1900006480.hg.1	5064	PALM	paralemmin	7.19	4.53	-2.66
TC1800009289.hg.1	10449	ACAA2	acetyl-CoA acyltransferase 2	10.22	7.56	-2.66
TC1500010251.hg.1	9455	HOMER2	homer scaffold protein 2	9.79	7.12	-2.67
TC0800012451.hg.1	3646	EIF3E	eukaryotic translation initiation factor 3 subunit E	15.36	12.69	-2.67
TC1300008735.hg.1	23078	VWA8	von Willebrand factor A domain containing 8	11.08	8.41	-2.67
TC1500007601.hg.1	51495	HACD3	3-hydroxyacyl-CoA dehydratase 3	14.25	11.57	-2.68
TC0100014191.hg.1	5865	RAB3B	RAB3B, member RAS oncogene family	9.39	6.71	-2.68
TC1100006815.hg.1	7465	WEE1	WEE1 G2 checkpoint kinase	10.78	8.09	-2.69
TC2100006460.hg.1	54065	SMIM11A	small integral membrane protein 11A	10.93	8.24	-2.69
TC2100008499.hg.1	54065	SMIM11A	small integral membrane protein 11A	10.95	8.26	-2.69
TC1900007115.hg.1	4784	NFIX	nuclear factor I X	8.82	6.13	-2.69
TC1100013097.hg.1	25996	REXO2	RNA exonuclease 2	14.46	11.76	-2.7
TC1200012327.hg.1	949	SCARB1	scavenger receptor class B member 1	9.04	6.33	-2.71
TC2200008966.hg.1	23313	KIAA0930	KIAA0930	11.34	8.63	-2.71
TC2200009277.hg.1	63929	XPNPEP3	X-prolyl aminopeptidase 3	8.78	6.07	-2.71
TC0300012212.hg.1	4638	MYLK	myosin light chain kinase	9.01	6.3	-2.71
TC0400010242.hg.1	10891	PPARGC1A	PPARG coactivator 1 alpha	7.69	4.98	-2.71
TC1200009071.hg.1	5037	PEBP1	phosphatidylethanolamine binding protein 1	8.83	6.12	-2.71
TC0900009654.hg.1	6194	RPS6	ribosomal protein S6	16.12	13.41	-2.71
TC1200008224.hg.1	11010	GLIPR1	GLI pathogenesis related 1	16.2	13.47	-2.73
TC1000012427.hg.1	1645	AKR1C1	aldo-keto reductase family 1 member C1	10.6	7.87	-2.73
TC0400011234.hg.1	5602	MAPK10	mitogen-activated protein kinase 10	7.72	4.98	-2.74
TC0800007114.hg.1	51435	SCARA3	scavenger receptor class A member 3	7.51	4.77	-2.74
TC0800008663.hg.1	114569	MAL2	mal, T cell differentiation protein 2 (gene/pseudogene)	14.35	11.61	-2.74
TC1100010009.hg.1	120066	OR5P3	olfactory receptor family 5 subfamily P member 3	7.24	4.5	-2.74
TC0100011446.hg.1	642587	MIR205HG	MIR205 host gene	16.59	13.84	-2.75
TC0X00009057.hg.1	4281	MID1	midline 1	10.74	7.98	-2.76
TC1000012121.hg.1	4942	OAT	ornithine aminotransferase	14.43	11.67	-2.76
TC0500012107.hg.1	9547	CXCL14	C-X-C motif chemokine ligand 14	7.57	4.81	-2.76
TC1600009137.hg.1	6923	ELOB	elongin B	9.8	7.04	-2.76
TC1100013170.hg.1	1937	EEF1G	eukaryotic translation elongation factor 1 gamma	17.79	15.02	-2.77
TC1900009316.hg.1	1938	EEF2	eukaryotic translation elongation factor 2	16.7	13.93	-2.77
TC1600010181.hg.1	81831	NETO2	neuropilin and tolloid like 2	11.81	9.04	-2.77
TC2200008346.hg.1	4330	MN1	MN1 proto-oncogene, transcriptional regulator	10.21	7.43	-2.78
TC0100011777.hg.1	3020	H3F3A	H3 histone family member 3A	14.7	11.91	-2.79
TC0200014899.hg.1	79828	METTL8	methyltransferase like 8	9.59	6.78	-2.81
TC1900010533.hg.1	342892	ZNF850	zinc finger protein 850	7.81	5	-2.81
TC0600013231.hg.1	6446	SGK1	serum/glucocorticoid regulated kinase 1	11.91	9.1	-2.81
TC0X00007190.hg.1	64840	PORCN	porcupine O-acyltransferase	15.46	12.65	-2.81
TC1600011573.hg.1	2653	GCSH	glycine cleavage system protein H	8.21	5.4	-2.81
TC0500010639.hg.1	56477	CCL28	C-C motif chemokine ligand 28	10.68	7.86	-2.82
TC0100008103.hg.1	6202	RPS8	ribosomal protein S8	14.24	11.42	-2.82
TC0200007200.hg.1	4052	LTBP1	latent transforming growth factor beta binding protein 1	9.31	6.49	-2.82
TC0600012801.hg.1	27244	SESN1	sestrin 1	8.53	5.69	-2.84
TC0400009258.hg.1	23022	PALLD	palladin, cytoskeletal associated protein	13.92	11.08	-2.84
TC0100014769.hg.1	55283	MCOLN3	mucolipin 3	10.34	7.49	-2.85
TC2000008295.hg.1	56261	GPCPD1	glycerophosphocholine phosphodiesterase 1	10.21	7.36	-2.85
TC2100007072.hg.1	7267	TTC3	tetratricopeptide repeat domain 3	12.3	9.45	-2.85
TC1000011904.hg.1	3983	ABLIM1	actin binding LIM protein 1	13.95	11.09	-2.86
TC0900009949.hg.1	7169	TPM2	tropomyosin 2	10.41	7.55	-2.86
TC0900012212.hg.1	123	PLIN2	perilipin 2	10.33	7.47	-2.86
TC1600011386.hg.1	93129	ORAI3	ORAI calcium release-activated calcium modulator 3	8.8	5.93	-2.87
TC0100011920.hg.1	2590	GALNT2	polypeptide N-acetylgalactosaminyltransferase 2	9.76	6.88	-2.88
TC0800010918.hg.1	619279	ZNF704	zinc finger protein 704	7.36	4.48	-2.88
TC0200007111.hg.1	23160	WDR43	WD repeat domain 43	11.57	8.69	-2.88
TC0800012444.hg.1	26986	PABPC1	poly(A) binding protein cytoplasmic 1	15.5	12.62	-2.88
TC1100012230.hg.1	23086	EXPH5	exophilin 5	10.3	7.42	-2.88
TC0100009183.hg.1	54873	PALMD	palmdelphin	12.94	10.05	-2.89
TC1300009088.hg.1	81624	DIAPH3	diaphanous related formin 3	7.72	4.82	-2.9
TC0100016625.hg.1	2752	GLUL	glutamate-ammonia ligase	15.64	12.73	-2.91
TC0300006993.hg.1	10491	CRTAP	cartilage associated protein	14.66	11.75	-2.91
TC0300014031.hg.1	151887	CCDC80	coiled-coil domain containing 80	9.9	6.99	-2.91
TC0900009073.hg.1	6130	RPL7A	ribosomal protein L7a	13.98	11.07	-2.91
TC0X00008794.hg.1	6535	SLC6A8	solute carrier family 6 member 8	14.63	11.72	-2.91
TC1300008329.hg.1	26278	SACS	sacsin molecular chaperone	8.65	5.74	-2.91
TC0200010021.hg.1	440926	H3F3AP4	H3 histone, family 3A, pseudogene 4	13.76	10.84	-2.92
TC0300007101.hg.1	3921	RPSA	ribosomal protein SA	16.11	13.19	-2.92
TC0500011596.hg.1	353189	SLCO4C1	solute carrier organic anion transporter family member 4C1	8.01	5.09	-2.92
TC0600011943.hg.1	59084	ENPP5	ectonucleotide pyrophosphatase/phosphodiesterase 5 (putative)	11.44	8.52	-2.92
TC1700006999.hg.1	136	ADORA2B	adenosine A2b receptor	7.22	4.3	-2.92
TC0300013863.hg.1	7348	UPK1B	uroplakin 1B	11.61	8.68	-2.93
TC0800010807.hg.1	6129	RPL7	ribosomal protein L7	16.18	13.25	-2.93
TC1000011690.hg.1	403	ARL3	ADP ribosylation factor like GTPase 3	9.44	6.51	-2.93
TC0X00008940.hg.1	25878	MXRA5	matrix remodeling associated 5	8.48	5.54	-2.94
TC0100009046.hg.1	6125	RPL5	ribosomal protein L5	17.67	14.73	-2.94
TC0100011253.hg.1	7832	BTG2	BTG anti-proliferation factor 2	11.02	8.07	-2.95
TC1100008113.hg.1	29984	RHOD	ras homolog family member D	12.29	9.34	-2.95
TC0900009470.hg.1	79956	ERMP1	endoplasmic reticulum metallopeptidase 1	10.31	7.36	-2.95
TC0X00008249.hg.1	292	SLC25A5	solute carrier family 25 member 5	12.5	9.54	-2.96
TC1200011519.hg.1	8411	EEA1	early endosome antigen 1	13.03	10.06	-2.97
TC0200008005.hg.1	8291	DYSF	dysferlin	8.75	5.78	-2.97
TC1900009133.hg.1	5434	POLR2E	RNA polymerase II subunit E	11.57	8.6	-2.97
TC1100009043.hg.1	85458	DIXDC1	DIX domain containing 1	8.15	5.15	-3
TC0400012926.hg.1	6783	SULT1E1	sulfotransferase family 1E member 1	8.41	5.4	-3.01
TC0100010013.hg.1	3713	IVL	involucrin	8.04	5.02	-3.02
TC0100017491.hg.1	55740	ENAH	ENAH, actin regulator	15.92	12.9	-3.02
TC1200010109.hg.1	3945	LDHB	lactate dehydrogenase B	14.14	11.12	-3.02
TC0700009317.hg.1	8805	TRIM24	tripartite motif containing 24	10.85	7.82	-3.03
TC1900010833.hg.1	5673	PSG5	pregnancy specific beta-1-glycoprotein 5	9.67	6.64	-3.03
TC0400006639.hg.1	27065	NSG1	neuronal vesicle trafficking associated 1	8.79	5.75	-3.04
TC1100009040.hg.1	64776	C11orf1	chromosome 11 open reading frame 1	11.78	8.74	-3.04
TC1700008232.hg.1	5164	PDK2	pyruvate dehydrogenase kinase 2	10.3	7.26	-3.04
TC0100015417.hg.1	79679	VTCN1	V-set domain containing T cell activation inhibitor 1	7.63	4.58	-3.05
TC0100014014.hg.1	5052	PRDX1	peroxiredoxin 1	12.07	9	-3.07
TC0800010034.hg.1	2936	GSR	glutathione-disulfide reductase	9.5	6.43	-3.07
TC1100006791.hg.1	6157	RPL27A	ribosomal protein L27a	14.1	11.03	-3.07
TC1900009594.hg.1	729648	ZNF812P	zinc finger protein 812, pseudogene	9.16	6.09	-3.07
TC0200012656.hg.1	2202	EFEMP1	EGF containing fibulin extracellular matrix protein 1	10.12	7.04	-3.08
TC0700009977.hg.1	5154	PDGFA	platelet derived growth factor subunit A	8.94	5.86	-3.08
TC1500006925.hg.1	7057	THBS1	thrombospondin 1	14.7	11.62	-3.08
TC1300009639.hg.1	84899	TMTC4	transmembrane and tetratricopeptide repeat containing 4	9.35	6.25	-3.1
TC1600011398.hg.1	4313	MMP2	matrix metallopeptidase 2	13.98	10.88	-3.1
TC1600011560.hg.1	92154	MTSS1L	MTSS1L, I-BAR domain containing	8.52	5.42	-3.1
TC0600011960.hg.1	27242	TNFRSF21	TNF receptor superfamily member 21	12.86	9.75	-3.11
TC1900011781.hg.1	3276	PRMT1	protein arginine methyltransferase 1	11.25	8.14	-3.11
TC0500009409.hg.1	2568	GABRP	gamma-aminobutyric acid type A receptor pi subunit	12.38	9.27	-3.11
TC1600011075.hg.1	55625	ZDHHC7	zinc finger DHHC-type containing 7	12.14	9.03	-3.11
TC0100014743.hg.1	79739	TTLL7	tubulin tyrosine ligase like 7	8.94	5.8	-3.14
TC1700010762.hg.1	10493	VAT1	vesicle amine transport 1	12.15	9.01	-3.14
TC0100011901.hg.1	5867	RAB4A	RAB4A, member RAS oncogene family	11.24	8.07	-3.17
TC0400011712.hg.1	8654	PDE5A	phosphodiesterase 5A	9.39	6.22	-3.17
TC1600008888.hg.1	6137	RPL13	ribosomal protein L13	13.67	10.49	-3.18
TC0200016648.hg.1	10602	CDC42EP3	CDC42 effector protein 3	12.38	9.19	-3.19
TC1200012622.hg.1	55652	SLC48A1	solute carrier family 48 member 1	8.52	5.32	-3.2
TC0200015815.hg.1	2043	EPHA4	EPH receptor A4	7.7	4.5	-3.2
TC0400010125.hg.1	9982	FGFBP1	fibroblast growth factor binding protein 1	9.92	6.72	-3.2
TC0200007155.hg.1	30845	EHD3	EH domain containing 3	10.7	7.48	-3.22
TC0500008125.hg.1	22836	RHOBTB3	Rho related BTB domain containing 3	7.84	4.61	-3.23
TC0300011706.hg.1	389136	VGLL3	vestigial like family member 3	11.42	8.18	-3.24
TC1700010625.hg.1	84951	TNS4	tensin 4	14.84	11.6	-3.24
TC0200010636.hg.1	4133	MAP2	microtubule associated protein 2	13.17	9.92	-3.25
TC1200006555.hg.1	894	CCND2	cyclin D2	16.89	13.64	-3.25
TC1500010800.hg.1	220	ALDH1A3	aldehyde dehydrogenase 1 family member A3	13.79	10.54	-3.25
TC0900008740.hg.1	169611	OLFML2A	olfactomedin like 2A	8.74	5.48	-3.26
TC0100016018.hg.1	1382	CRABP2	cellular retinoic acid binding protein 2	11.27	8	-3.27
TC1100007257.hg.1	847	CAT	catalase	8.97	5.69	-3.28
TC1900011940.hg.1	1891	ECH1	enoyl-CoA hydratase 1	15.59	12.3	-3.29
TC0X00008534.hg.1	51442	VGLL1	vestigial like family member 1	8.93	5.63	-3.3
TC0500010835.hg.1	10769	PLK2	polo like kinase 2	15.04	11.72	-3.32
TC0100015364.hg.1	10100	TSPAN2	tetraspanin 2	10.39	7.06	-3.33
TC1500009709.hg.1	771	CA12	carbonic anhydrase 12	11.26	7.92	-3.34
TC1000009152.hg.1	5654	HTRA1	HtrA serine peptidase 1	9.97	6.63	-3.34
TC1900010818.hg.1	5669	PSG1	pregnancy specific beta-1-glycoprotein 1	7.48	4.13	-3.35
TC1900010016.hg.1	51477	ISYNA1	inositol-3-phosphate synthase 1	9.57	6.19	-3.38
TC1600011060.hg.1	23406	COTL1	coactosin like F-actin binding protein 1	12.24	8.85	-3.39
TC1000011485.hg.1	9124	PDLIM1	PDZ and LIM domain 1	16.24	12.83	-3.41
TC0500008568.hg.1	6558	SLC12A2	solute carrier family 12 member 2	10.16	6.75	-3.41
TC1200007687.hg.1	1975	EIF4B	eukaryotic translation initiation factor 4B	14.8	11.38	-3.42
TC1200010229.hg.1	5744	PTHLH	parathyroid hormone like hormone	17.82	14.4	-3.42
TC1900012000.hg.1	8463	TEAD2	TEA domain transcription factor 2	9.53	6.1	-3.43
TC0300011173.hg.1	64943	NT5DC2	5'-nucleotidase domain containing 2	15.15	11.71	-3.44
TC0200010502.hg.1	150864	FAM117B	family with sequence similarity 117 member B	12.83	9.35	-3.48
TC2000006736.hg.1	55304	SPTLC3	serine palmitoyltransferase long chain base subunit 3	9.63	6.14	-3.49
TC1700007017.hg.1	26800	SNORD49A	small nucleolar RNA, C/D box 49A	13.85	10.32	-3.53
TC0200013750.hg.1	2274	FHL2	four and a half LIM domains 2	13.27	9.73	-3.54
TC0300013896.hg.1	64747	MFSD1	major facilitator superfamily domain containing 1	13.89	10.34	-3.55
TC0400008984.hg.1	6189	RPS3A	ribosomal protein S3A	15.87	12.31	-3.56
TC0500008736.hg.1	7045	TGFBI	transforming growth factor beta induced	16.29	12.72	-3.57
TC0400012644.hg.1	8470	SORBS2	sorbin and SH3 domain containing 2	10.05	6.48	-3.57
TC1100009309.hg.1	6653	SORL1	sortilin related receptor 1	8.62	5.04	-3.58
TC1100010089.hg.1	50862	RNF141	ring finger protein 141	13.15	9.55	-3.6
TC1200012835.hg.1	51559	NT5DC3	5'-nucleotidase domain containing 3	8.62	5.01	-3.61
TC0100008807.hg.1	91624	NEXN	nexilin F-actin binding protein	9.97	6.34	-3.63
TC0100017693.hg.1	79605	PGBD5	piggyBac transposable element derived 5	9.86	6.22	-3.64
TC1100010123.hg.1	27122	DKK3	dickkopf WNT signaling pathway inhibitor 3	9.5	5.86	-3.64
TC0700008090.hg.1	3315	HSPB1	heat shock protein family B (small) member 1	18.68	15.04	-3.64
TC2200009262.hg.1	51386	EIF3L	eukaryotic translation initiation factor 3 subunit L	12.85	9.2	-3.65
TC0200007908.hg.1	84168	ANTXR1	ANTXR cell adhesion molecule 1	12.91	9.24	-3.67
TC1000006891.hg.1	7431	VIM	vimentin	13.11	9.41	-3.7
TC0X00009917.hg.1	60401	EDA2R	ectodysplasin A2 receptor	10.26	6.56	-3.7
TC2200007150.hg.1	7078	TIMP3	TIMP metallopeptidase inhibitor 3	14.98	11.27	-3.71
TC0500010615.hg.1	6414	SELENOP	selenoprotein P	9.65	5.91	-3.74
TC1500008442.hg.1	7026	NR2F2	nuclear receptor subfamily 2 group F member 2	14.82	11.08	-3.74
TC0400008663.hg.1	22824	HSPA4L	heat shock protein family A (Hsp70) member 4 like	11.69	7.93	-3.76
TC0X00009890.hg.1	55906	ZC4H2	zinc finger C4H2-type containing	11.01	7.25	-3.76
TC0300012238.hg.1	57493	HEG1	heart development protein with EGF like domains 1	10.95	7.16	-3.79
TC1200012151.hg.1	6175	RPLP0	ribosomal protein lateral stalk subunit P0	14.75	10.94	-3.81
TC1700008867.hg.1	9368	SLC9A3R1	SLC9A3 regulator 1	11.58	7.77	-3.81
TC0100013293.hg.1	3399	ID3	inhibitor of DNA binding 3, HLH protein	7.87	4.04	-3.83
TC0600007284.hg.1	8367	HIST1H4E	histone cluster 1 H4 family member e	12.75	8.92	-3.83
TC1700010859.hg.1	79877	DCAKD	dephospho-CoA kinase domain containing	14.47	10.63	-3.84
TC0100016694.hg.1	10625	IVNS1ABP	influenza virus NS1A binding protein	12.51	8.65	-3.86
TC1400006519.hg.1	328	APEX1	apurinic/apyrimidinic endodeoxyribonuclease 1	12.33	8.45	-3.88
TC0300006856.hg.1	5915	RARB	retinoic acid receptor beta	9.49	5.6	-3.89
TC1900007040.hg.1	1264	CNN1	calponin 1	9.09	5.19	-3.9
TC0200011138.hg.1	54658	UGT1A1	UDP glucuronosyltransferase family 1 member A1	8.73	4.82	-3.91
TC0600012747.hg.1	100133941	CD24	CD24 molecule	18.02	14.1	-3.92
TC1800007096.hg.1	80206	FHOD3	formin homology 2 domain containing 3	10.31	6.39	-3.92
TC1100011032.hg.1	220002	CYB561A3	cytochrome b561 family member A3	12.38	8.43	-3.95
TC0700011865.hg.1	1749	DLX5	distal-less homeobox 5	8.51	4.54	-3.97
TC0500012519.hg.1	6678	SPARC	secreted protein acidic and cysteine rich	12.94	8.96	-3.98
TC0500007738.hg.1	4131	MAP1B	microtubule associated protein 1B	10.07	6.09	-3.98
TC1200010977.hg.1	1019	CDK4	cyclin dependent kinase 4	10.43	6.42	-4.01
TC0200006831.hg.1	7447	VSNL1	visinin like 1	15.14	11.12	-4.02
TC1200010024.hg.1	397	ARHGDIB	Rho GDP dissociation inhibitor beta	8.54	4.51	-4.03
TC1600009077.hg.1	6187	RPS2	ribosomal protein S2	14.76	10.73	-4.03
TC0300013255.hg.1	64393	ZMAT3	zinc finger matrin-type 3	9.89	5.84	-4.05
TC2000009317.hg.1	55959	SULF2	sulfatase 2	12.88	8.83	-4.05
TC1200010759.hg.1	3852	KRT5	keratin 5	16.03	11.97	-4.06
TC0600007800.hg.1	4736	RPL10A	ribosomal protein L10a	11.74	7.66	-4.08
TC0200007458.hg.1	2034	EPAS1	endothelial PAS domain protein 1	13.68	9.55	-4.13
TC0300012943.hg.1	56925	LXN	latexin	11.62	7.49	-4.13
TC1500007510.hg.1	7168	TPM1	tropomyosin 1	16.68	12.5	-4.18
TC0200010567.hg.1	1933	EEF1B2	eukaryotic translation elongation factor 1 beta 2	11.7	7.51	-4.19
TC2200008744.hg.1	6122	RPL3	ribosomal protein L3	16.13	11.91	-4.22
TC0100011770.hg.1	2052	EPHX1	epoxide hydrolase 1	10.28	6.03	-4.25
TC0700009134.hg.1	51200	CPA4	carboxypeptidase A4	10.25	5.99	-4.26
TC0600009353.hg.1	7164	TPD52L1	TPD52 like 1	12.45	8.18	-4.27
TC0100013796.hg.1	8761	PABPC4	poly(A) binding protein cytoplasmic 4	11.96	7.68	-4.28
TC0900011305.hg.1	3371	TNC	tenascin C	13.67	9.35	-4.32
TC0800008321.hg.1	55353	LAPTM4B	lysosomal protein transmembrane 4 beta	10.9	6.5	-4.4
TC1500010160.hg.1	1512	CTSH	cathepsin H	13.99	9.58	-4.41
TC0200010219.hg.1	165215	FAM171B	family with sequence similarity 171 member B	10.79	6.34	-4.45
TC0500009342.hg.1	57451	TENM2	teneurin transmembrane protein 2	11.17	6.53	-4.64
TC0500011352.hg.1	10085	EDIL3	EGF like repeats and discoidin domains 3	9.86	5.19	-4.67
TC1900008507.hg.1	2512	FTL	ferritin light chain	15.59	10.92	-4.67
TC0100017083.hg.1	338382	RAB7B	RAB7B, member RAS oncogene family	9.71	5.03	-4.68
TC0500007376.hg.1	10468	FST	follistatin	12.87	8.12	-4.75
TC1300009394.hg.1	84189	SLITRK6	SLIT and NTRK like family member 6	10.19	5.21	-4.98
TC1100012019.hg.1	143686	SESN3	sestrin 3	11.4	6.39	-5.01
TC0200009955.hg.1	79901	CYBRD1	cytochrome b reductase 1	11.72	6.63	-5.09
TC1100007847.hg.1	7356	SCGB1A1	secretoglobin family 1A member 1	14.05	8.93	-5.12
TC1100010008.hg.1	120065	OR5P2	olfactory receptor family 5 subfamily P member 2	9.94	4.47	-5.47
TC1200011591.hg.1	59277	NTN4	netrin 4	13.72	8.23	-5.49
TC0100013369.hg.1	3925	STMN1	stathmin 1	13.01	7.49	-5.52
TC0100011219.hg.1	4660	PPP1R12B	protein phosphatase 1 regulatory subunit 12B	11.01	5.43	-5.58
TC0700007034.hg.1	9586	CREB5	cAMP responsive element binding protein 5	10.37	4.75	-5.62
TC0400008348.hg.1	3033	HADH	hydroxyacyl-CoA dehydrogenase	10.94	5.26	-5.68
TC0100008921.hg.1	9635	CLCA2	chloride channel accessory 2	13.09	7.4	-5.69
TC0100011621.hg.1	7042	TGFB2	transforming growth factor beta 2	16.64	10.9	-5.74
TC0100018418.hg.1	126917	IFFO2	intermediate filament family orphan 2	11.14	5.38	-5.76
TC0500011924.hg.1	501	ALDH7A1	aldehyde dehydrogenase 7 family member A1	11.71	5.71	-6
TC0X00009025.hg.1	3730	ANOS1	anosmin 1	11.76	5.75	-6.01
TC1700010676.hg.1	3866	KRT15	keratin 15	13.28	7.22	-6.06
TC2000007251.hg.1	10398	MYL9	myosin light chain 9	14.33	8.15	-6.18
TC1100009169.hg.1	6876	TAGLN	transgelin	13.84	7.43	-6.41
TC2000009522.hg.1	1591	CYP24A1	cytochrome P450 family 24 subfamily A member 1	13.94	7.43	-6.51
TC0500007044.hg.1	1004	CDH6	cadherin 6	11.86	4.87	-6.99
TC0300006465.hg.1	57633	LRRN1	leucine rich repeat neuronal 1	16.46	9.01	-7.45

## Sheet: Table E5 miR-155 + poly-IC
PROBEID	ENTREZID	SYMBOL	GENENAME	Mir-155+Poly-IC	Control scrmiRNA+Poly-IC	Fold change
TC1700010459.hg.1	6348	CCL3	C-C motif chemokine ligand 3	13.94	7.04	6.9
TC2200007204.hg.1	3162	HMOX1	heme oxygenase 1	11.49	5.21	6.28
TC1200007693.hg.1	3489	IGFBP6	insulin like growth factor binding protein 6	13.08	8.24	4.84
TC1000009002.hg.1	119548	PNLIPRP3	pancreatic lipase related protein 3	11.23	6.42	4.81
TC1900008051.hg.1	282618	IFNL1	interferon lambda 1	13.9	9.27	4.63
TC1400009421.hg.1	2877	GPX2	glutathione peroxidase 2	11.93	7.3	4.63
TC1200009891.hg.1	64581	CLEC7A	C-type lectin domain containing 7A	9.13	4.67	4.46
TC1700010461.hg.1	414062	CCL3L3	C-C motif chemokine ligand 3 like 3	10.05	5.65	4.4
TC0800009463.hg.1	100289462	DEFB4B	defensin beta 4B	10.34	6.28	4.06
TC1700007626.hg.1	9560	CCL4L2	C-C motif chemokine ligand 4 like 2	9.61	5.64	3.97
TC0700010412.hg.1	221833	SP8	Sp8 transcription factor	10.45	6.54	3.91
TC1900008166.hg.1	973	CD79A	CD79a molecule	10.98	7.14	3.84
TC1300007312.hg.1	27253	PCDH17	protocadherin 17	9.99	6.17	3.82
TC0800006624.hg.1	1673	DEFB4A	defensin beta 4A	11.4	7.63	3.77
TC0800009429.hg.1	1672	DEFB1	defensin beta 1	10.02	6.36	3.66
TC0100009364.hg.1	1435	CSF1	colony stimulating factor 1	14.1	10.45	3.65
TC0300008332.hg.1	29114	TAGLN3	transgelin 3	10.05	6.4	3.65
TC1100012308.hg.1	1410	CRYAB	crystallin alpha B	8.77	5.4	3.37
TC0100016715.hg.1	5743	PTGS2	prostaglandin-endoperoxide synthase 2	11.41	8.26	3.15
TC1700007620.hg.1	9560	CCL4L2	C-C motif chemokine ligand 4 like 2	10.16	7.04	3.12
TC0400007853.hg.1	2069	EREG	epiregulin	10.56	7.47	3.09
TC0X00007149.hg.1	7076	TIMP1	TIMP metallopeptidase inhibitor 1	14.85	11.78	3.07
TC0X00008754.hg.1	389903	CSAG3	CSAG family member 3	9.18	6.11	3.07
TC2200008719.hg.1	23466	CBX6	chromobox 6	11.81	8.78	3.03
TC0100010140.hg.1	23208	SYT11	synaptotagmin 11	7.35	4.45	2.9
TC2200009257.hg.1	6948	TCN2	transcobalamin 2	8.12	5.24	2.88
TC0100016822.hg.1	343450	KCNT2	potassium sodium-activated channel subfamily T member 2	7.74	4.87	2.87
TC0100010078.hg.1	3570	IL6R	interleukin 6 receptor	9.16	6.3	2.86
TC0100009938.hg.1	10962	MLLT11	MLLT11, transcription factor 7 cofactor	11.58	8.72	2.86
TC0400006951.hg.1	952	CD38	CD38 molecule	14.52	11.68	2.84
TC1500007110.hg.1	53905	DUOX1	dual oxidase 1	10.24	7.4	2.84
TC1700008247.hg.1	162461	TMEM92	transmembrane protein 92	12.73	9.97	2.76
TC1800007680.hg.1	55748	CNDP2	carnosine dipeptidase 2	14.8	12.06	2.74
TC1900008050.hg.1	282616	IFNL2	interferon lambda 2	8.93	6.23	2.7
TC0300013859.hg.1	4345	CD200	CD200 molecule	12.63	9.95	2.68
TC0600011809.hg.1	896	CCND3	cyclin D3	11.65	8.97	2.68
TC1700007944.hg.1	113277	TMEM106A	transmembrane protein 106A	13.19	10.62	2.57
TC2100008081.hg.1	23562	CLDN14	claudin 14	7.83	5.28	2.55
TC0700007031.hg.1	NA	NA	NA	10.83	8.32	2.51
TC0800011646.hg.1	3037	HAS2	hyaluronan synthase 2	11.15	8.64	2.51
TC1900010646.hg.1	282617	IFNL3	interferon lambda 3	9.11	6.6	2.51
TC0100010310.hg.1	57823	SLAMF7	SLAM family member 7	11	8.51	2.49
TC2000007012.hg.1	955	ENTPD6	ectonucleoside triphosphate diphosphohydrolase 6 (putative)	10.33	7.84	2.49
TC1500010006.hg.1	64220	STRA6	stimulated by retinoic acid 6	7.64	5.16	2.48
TC0X00011406.hg.1	541578	CXorf40B	chromosome X open reading frame 40B	10.69	8.22	2.47
TC0300013879.hg.1	53833	IL20RB	interleukin 20 receptor subunit beta	12.32	9.89	2.43
TC2000009602.hg.1	81030	ZBP1	Z-DNA binding protein 1	10.03	7.6	2.43
TC0100007295.hg.1	2048	EPHB2	EPH receptor B2	11.41	9	2.41
TC0800009464.hg.1	414325	DEFB103A	defensin beta 103A	7.73	5.34	2.39
TC0400010125.hg.1	9982	FGFBP1	fibroblast growth factor binding protein 1	8.41	6.03	2.38
TC1100009284.hg.1	25833	POU2F3	POU class 2 homeobox 3	11.54	9.16	2.38
TC1700010252.hg.1	84940	CORO6	coronin 6	8.98	6.62	2.36
TC0100007705.hg.1	113451	AZIN2	antizyme inhibitor 2	7.6	5.25	2.35
TC1500007109.hg.1	405753	DUOXA2	dual oxidase maturation factor 2	11.1	8.75	2.35
TC0100013072.hg.1	23400	ATP13A2	ATPase cation transporting 13A2	11.53	9.2	2.33
TC0200013265.hg.1	822	CAPG	capping actin protein, gelsolin like	10.78	8.45	2.33
TC1100010495.hg.1	4005	LMO2	LIM domain only 2	10.97	8.64	2.33
TC1200012016.hg.1	6926	TBX3	T-box 3	6.95	4.62	2.33
TC0100014349.hg.1	3725	JUN	Jun proto-oncogene, AP-1 transcription factor subunit	10.61	8.29	2.32
TC0400009137.hg.1	57600	FNIP2	folliculin interacting protein 2	9.53	7.22	2.31
TC2200009274.hg.1	60489	APOBEC3G	apolipoprotein B mRNA editing enzyme catalytic subunit 3G	11.47	9.18	2.29
TC1900009947.hg.1	NA	NA	NA	7.89	5.62	2.27
TC1900010847.hg.1	27076	LYPD3	LY6/PLAUR domain containing 3	11.67	9.41	2.26
TC0900010591.hg.1	64078	SLC28A3	solute carrier family 28 member 3	13.61	11.36	2.25
TC2200009234.hg.1	101730217	SPECC1L-ADORA2A	SPECC1L-ADORA2A readthrough (NMD candidate)	7.92	5.67	2.25
TC0800007114.hg.1	51435	SCARA3	scavenger receptor class A member 3	7.73	5.49	2.24
TC1500009281.hg.1	50506	DUOX2	dual oxidase 2	12.8	10.59	2.21
TC1900011233.hg.1	5655	KLK10	kallikrein related peptidase 10	14.04	11.83	2.21
TC0800006623.hg.1	414325	DEFB103A	defensin beta 103A	7.7	5.5	2.2
TC0300007482.hg.1	11188	NISCH	nischarin	7.56	5.36	2.2
TC0300008768.hg.1	56941	HMCES	5-hydroxymethylcytosine binding, ES cell specific	8.44	6.24	2.2
TC1200009807.hg.1	719	C3AR1	complement C3a receptor 1	7.56	5.37	2.19
TC0700008579.hg.1	81844	TRIM56	tripartite motif containing 56	9.8	7.62	2.18
TC0100007584.hg.1	10076	PTPRU	protein tyrosine phosphatase, receptor type U	8.83	6.65	2.18
TC0200011062.hg.1	93010	B3GNT7	UDP-GlcNAc:betaGal beta-1,3-N-acetylglucosaminyltransferase 7	10.66	8.48	2.18
TC1500009282.hg.1	90527	DUOXA1	dual oxidase maturation factor 1	12.01	9.83	2.18
TC1100011125.hg.1	54979	HRASLS2	HRAS like suppressor 2	11.87	9.7	2.17
TC1500010018.hg.1	8482	SEMA7A	semaphorin 7A (John Milton Hagen blood group)	15.48	13.32	2.16
TC1700011260.hg.1	9110	MTMR4	myotubularin related protein 4	9.03	6.87	2.16
TC2100006585.hg.1	54033	RBM11	RNA binding motif protein 11	10.88	8.74	2.14
TC0200012608.hg.1	23198	PSME4	proteasome activator subunit 4	12.74	10.64	2.1
TC0800006873.hg.1	5157	PDGFRL	platelet derived growth factor receptor like	11.32	9.22	2.1
TC0200011219.hg.1	57007	ACKR3	atypical chemokine receptor 3	16.08	14	2.08
TC0X00007129.hg.1	7317	UBA1	ubiquitin like modifier activating enzyme 1	9.67	7.6	2.07
TC1800007547.hg.1	5275	SERPINB13	serpin family B member 13	15.13	13.06	2.07
TC0100013281.hg.1	55616	ASAP3	ArfGAP with SH3 domain, ankyrin repeat and PH domain 3	8.68	6.61	2.07
TC0600011464.hg.1	80736	SLC44A4	solute carrier family 44 member 4	14.91	12.85	2.06
TC0700006890.hg.1	3569	IL6	interleukin 6	11.22	9.16	2.06
TC2100008222.hg.1	54101	RIPK4	receptor interacting serine/threonine kinase 4	10.58	8.52	2.06
TC1600007448.hg.1	11151	CORO1A	coronin 1A	8.76	6.7	2.06
TC0300013763.hg.1	9711	RUBCN	RUN and cysteine rich domain containing beclin 1 interacting protein	11.38	9.33	2.05
TC2000007283.hg.1	6714	SRC	SRC proto-oncogene, non-receptor tyrosine kinase	12.08	10.03	2.05
TC2200009272.hg.1	140564	APOBEC3D	apolipoprotein B mRNA editing enzyme catalytic subunit 3D	11.75	9.7	2.05
TC1700012216.hg.1	3965	LGALS9	galectin 9	13.93	11.88	2.05
TC0100016322.hg.1	23432	GPR161	G protein-coupled receptor 161	7.31	5.27	2.04
TC1100012131.hg.1	4312	MMP1	matrix metallopeptidase 1	13.15	11.12	2.03
TC1400009239.hg.1	2643	GCH1	GTP cyclohydrolase 1	11.98	9.95	2.03
TC0100012675.hg.1	11332	ACOT7	acyl-CoA thioesterase 7	12.75	10.72	2.03
TC0100016656.hg.1	4688	NCF2	neutrophil cytosolic factor 2	9.01	6.98	2.03
TC0200008260.hg.1	8673	VAMP8	vesicle associated membrane protein 8	13.63	11.61	2.02
TC0300011081.hg.1	7318	UBA7	ubiquitin like modifier activating enzyme 7	9.26	7.24	2.02
TC0300013863.hg.1	7348	UPK1B	uroplakin 1B	10.68	8.66	2.02
TC0700006629.hg.1	6624	FSCN1	fascin actin-bundling protein 1	13.15	11.13	2.02
TC1500010368.hg.1	145864	HAPLN3	hyaluronan and proteoglycan link protein 3	9.78	7.76	2.02
TC1200010961.hg.1	56901	NDUFA4L2	NDUFA4, mitochondrial complex associated like 2	8.57	6.56	2.01
TC0100015716.hg.1	10903	MTMR11	myotubularin related protein 11	9.28	7.27	2.01
TC0700010637.hg.1	10392	NOD1	nucleotide binding oligomerization domain containing 1	8.09	6.08	2.01
TC1400010767.hg.1	23503	ZFYVE26	zinc finger FYVE-type containing 26	11.59	9.58	2.01
TC0900007006.hg.1	5646	PRSS3	serine protease 3	7.75	5.76	1.99
TC1400010727.hg.1	11035	RIPK3	receptor interacting serine/threonine kinase 3	9.91	7.93	1.98
TC0300013645.hg.1	347	APOD	apolipoprotein D	11.51	9.54	1.97
TC2000007209.hg.1	10544	PROCR	protein C receptor	9.57	7.6	1.97
TC2200008112.hg.1	8940	TOP3B	DNA topoisomerase III beta	8.87	6.9	1.97
TC1200007897.hg.1	6302	TSPAN31	tetraspanin 31	12.69	10.73	1.96
TC0200013524.hg.1	93082	NEURL3	neuralized E3 ubiquitin protein ligase 3	10.97	9.02	1.95
TC1100008005.hg.1	823	CAPN1	calpain 1	11.71	9.76	1.95
TC0500012312.hg.1	81848	SPRY4	sprouty RTK signaling antagonist 4	8.14	6.19	1.95
TC1400009214.hg.1	652	BMP4	bone morphogenetic protein 4	6.44	4.49	1.95
TC0300014092.hg.1	100534611	TM4SF19-TCTEX1D2	TM4SF19-TCTEX1D2 readthrough (NMD candidate)	8.45	6.5	1.95
TC1500009173.hg.1	30844	EHD4	EH domain containing 4	12.02	10.08	1.94
TC1700010440.hg.1	79148	MMP28	matrix metallopeptidase 28	7.85	5.91	1.94
TC0100009994.hg.1	54544	CRCT1	cysteine rich C-terminal 1	7.68	5.75	1.93
TC0100013314.hg.1	58985	IL22RA1	interleukin 22 receptor subunit alpha 1	11.17	9.24	1.93
TC0600011553.hg.1	578	BAK1	BCL2 antagonist/killer 1	10.41	8.48	1.93
TC2100008495.hg.1	3588	IL10RB	interleukin 10 receptor subunit beta	10.69	8.76	1.93
TC0100013924.hg.1	64834	ELOVL1	ELOVL fatty acid elongase 1	11.13	9.21	1.92
TC0500009123.hg.1	206358	SLC36A1	solute carrier family 36 member 1	7.77	5.85	1.92
TC0800007899.hg.1	23213	SULF1	sulfatase 1	10.53	8.61	1.92
TC1500010160.hg.1	1512	CTSH	cathepsin H	11.15	9.23	1.92
TC1600011186.hg.1	8140	SLC7A5	solute carrier family 7 member 5	11.12	9.2	1.92
TC1300008840.hg.1	3936	LCP1	lymphocyte cytosolic protein 1	9.26	7.35	1.91
TC1700007997.hg.1	2896	GRN	granulin precursor	14.96	13.05	1.91
TC1700010891.hg.1	9842	PLEKHM1	pleckstrin homology and RUN domain containing M1	10.32	8.42	1.9
TC1900006968.hg.1	55337	C19orf66	chromosome 19 open reading frame 66	10.74	8.84	1.9
TC1900009970.hg.1	684	BST2	bone marrow stromal cell antigen 2	12.03	10.13	1.9
TC1200008906.hg.1	10906	TRAFD1	TRAF-type zinc finger domain containing 1	11.91	10.02	1.89
TC0200011898.hg.1	6382	SDC1	syndecan 1	11.79	9.9	1.89
TC1200012247.hg.1	338442	HCAR2	hydroxycarboxylic acid receptor 2	13.2	11.31	1.89
TC1900008485.hg.1	2524	FUT2	fucosyltransferase 2	11.67	9.79	1.88
TC0700007367.hg.1	28988	DBNL	drebrin like	11.29	9.41	1.88
TC0700012684.hg.1	231	AKR1B1	aldo-keto reductase family 1 member B	11.72	9.85	1.87
TC0900012209.hg.1	158219	TTC39B	tetratricopeptide repeat domain 39B	11.63	9.76	1.87
TC0500009215.hg.1	348938	NIPAL4	NIPA like domain containing 4	8.58	6.71	1.87
TC0600013119.hg.1	387104	SOGA3	SOGA family member 3	6.12	4.25	1.87
TC1000009985.hg.1	387638	C10orf113	chromosome 10 open reading frame 113	8.52	6.65	1.87
TC1700012110.hg.1	6398	SECTM1	secreted and transmembrane 1	10.46	8.6	1.86
TC0300008361.hg.1	54847	SIDT1	SID1 transmembrane family member 1	8.19	6.33	1.86
TC0400007466.hg.1	80157	CWH43	cell wall biogenesis 43 C-terminal homolog	9.68	7.82	1.86
TC0600013361.hg.1	10370	CITED2	Cbp/p300 interacting transactivator with Glu/Asp rich carboxy-terminal domain 2	10.35	8.49	1.86
TC1100009196.hg.1	56649	TMPRSS4	transmembrane serine protease 4	9.6	7.74	1.86
TC1100010760.hg.1	79841	AGBL2	ATP/GTP binding protein like 2	8.59	6.73	1.86
TC0600009234.hg.1	254228	CALHM5	calcium homeostasis modulator family member 5	11.63	9.78	1.85
TC0900012154.hg.1	8577	TMEFF1	transmembrane protein with EGF like and two follistatin like domains 1	9.85	8	1.85
TC1200008544.hg.1	121441	NEDD1	neural precursor cell expressed, developmentally down-regulated 1	13.83	11.98	1.85
TC1200012744.hg.1	715	C1R	complement C1r	8.44	6.59	1.85
TC2200009273.hg.1	200316	APOBEC3F	apolipoprotein B mRNA editing enzyme catalytic subunit 3F	12.73	10.88	1.85
TC1100009817.hg.1	7262	PHLDA2	pleckstrin homology like domain family A member 2	9.3	7.47	1.83
TC0100018507.hg.1	9181	ARHGEF2	Rho/Rac guanine nucleotide exchange factor 2	11.45	9.62	1.83
TC0400012150.hg.1	201799	TMEM154	transmembrane protein 154	14.02	12.19	1.83
TC1400009697.hg.1	10577	NPC2	NPC intracellular cholesterol transporter 2	14.68	12.85	1.83
TC2000008030.hg.1	11054	OGFR	opioid growth factor receptor	11.61	9.79	1.82
TC0100016086.hg.1	9447	AIM2	absent in melanoma 2	8.95	7.13	1.82
TC1700007127.hg.1	654346	LGALS9C	galectin 9C	10.83	9.03	1.8
TC0100015871.hg.1	140576	S100A16	S100 calcium binding protein A16	14.86	13.06	1.8
TC0200006891.hg.1	388	RHOB	ras homolog family member B	12.73	10.94	1.79
TC0500012818.hg.1	6793	STK10	serine/threonine kinase 10	12.96	11.17	1.79
TC1600007999.hg.1	6376	CX3CL1	C-X3-C motif chemokine ligand 1	8.56	6.77	1.79
TC0100015855.hg.1	57115	PGLYRP4	peptidoglycan recognition protein 4	9.57	7.79	1.78
TC0400008956.hg.1	NA	NA	NA	6.32	4.54	1.78
TC0600007257.hg.1	10475	TRIM38	tripartite motif containing 38	13.03	11.25	1.78
TC1000012428.hg.1	8644	AKR1C3	aldo-keto reductase family 1 member C3	8.78	7.01	1.77
TC1900011033.hg.1	8775	NAPA	NSF attachment protein alpha	13.78	12.02	1.76
TC1900011910.hg.1	9454	HOMER3	homer scaffold protein 3	9.36	7.6	1.76
TC0700008582.hg.1	5054	SERPINE1	serpin family E member 1	16.74	14.98	1.76
TC0900010565.hg.1	158158	RASEF	RAS and EF-hand domain containing	12.02	10.27	1.75
TC0X00009356.hg.1	83604	TMEM47	transmembrane protein 47	12.72	10.97	1.75
TC0600011351.hg.1	11074	TRIM31	tripartite motif containing 31	8.91	7.17	1.74
TC0600014111.hg.1	8831	SYNGAP1	synaptic Ras GTPase activating protein 1	7.64	5.9	1.74
TC1200012190.hg.1	8638	OASL	2'-5'-oligoadenylate synthetase like	17.55	15.82	1.73
TC1700012321.hg.1	414059	TBC1D3B	TBC1 domain family member 3B	8.32	6.59	1.73
TC2200007242.hg.1	8542	APOL1	apolipoprotein L1	12.91	11.18	1.73
TC0100010123.hg.1	2224	FDPS	farnesyl diphosphate synthase	12.87	11.14	1.73
TC0800010783.hg.1	9242	MSC	musculin	10.99	9.27	1.72
TC0100016122.hg.1	93185	IGSF8	immunoglobulin superfamily member 8	8.34	6.62	1.72
TC1100008477.hg.1	84649	DGAT2	diacylglycerol O-acyltransferase 2	8.18	6.46	1.72
TC0100006773.hg.1	80176	SPSB1	splA/ryanodine receptor domain and SOCS box containing 1	12.43	10.71	1.72
TC0300013513.hg.1	55214	P3H2	prolyl 3-hydroxylase 2	10.74	9.03	1.71
TC1900010856.hg.1	5329	PLAUR	plasminogen activator, urokinase receptor	15.15	13.44	1.71
TC0500013384.hg.1	5521	PPP2R2B	protein phosphatase 2 regulatory subunit Bbeta	6.11	4.4	1.71
TC0900006559.hg.1	29126	CD274	CD274 molecule	12.85	11.14	1.71
TC1000008193.hg.1	10105	PPIF	peptidylprolyl isomerase F	12.84	11.13	1.71
TC1700010707.hg.1	79132	DHX58	DExH-box helicase 58	12.1	10.39	1.71
TC1200010971.hg.1	10540	DCTN2	dynactin subunit 2	12.55	10.85	1.7
TC0200016770.hg.1	102465485	MIR6809	microRNA 6809	5.66	3.96	1.7
TC0100016018.hg.1	1382	CRABP2	cellular retinoic acid binding protein 2	8.89	7.2	1.69
TC0700011054.hg.1	2887	GRB10	growth factor receptor bound protein 10	12.02	10.33	1.69
TC0900008933.hg.1	27348	TOR1B	torsin family 1 member B	10.65	8.96	1.69
TC1200010839.hg.1	3678	ITGA5	integrin subunit alpha 5	16.38	14.69	1.69
TC1200011767.hg.1	84102	SLC41A2	solute carrier family 41 member 2	10.54	8.85	1.69
TC1000012472.hg.1	643161	FAM25A	family with sequence similarity 25 member A	8.46	6.78	1.68
TC1600011515.hg.1	NA	NA	NA	8.88	7.2	1.68
TC0300009944.hg.1	131583	FAM43A	family with sequence similarity 43 member A	6.42	4.74	1.68
TC0200016403.hg.1	23175	LPIN1	lipin 1	7.69	6.02	1.67
TC0100010017.hg.1	6698	SPRR1A	small proline rich protein 1A	15.1	13.43	1.67
TC0100010075.hg.1	57198	ATP8B2	ATPase phospholipid transporting 8B2	7.67	6	1.67
TC0200016686.hg.1	113419	TEX261	testis expressed 261	9.69	8.02	1.67
TC0Y00006651.hg.1	22829	NLGN4Y	neuroligin 4 Y-linked	9.38	7.72	1.66
TC0X00008687.hg.1	91966	CXorf40A	chromosome X open reading frame 40A	11.73	10.07	1.66
TC1700007931.hg.1	3430	IFI35	interferon induced protein 35	11.65	9.99	1.66
TC1700010298.hg.1	NA	NA	NA	12.57	10.91	1.66
TC0100013925.hg.1	112950	MED8	mediator complex subunit 8	8.95	7.29	1.66
TC0100015783.hg.1	5993	RFX5	regulatory factor X5	10.15	8.5	1.65
TC0400010033.hg.1	9948	WDR1	WD repeat domain 1	13.27	11.62	1.65
TC1200012248.hg.1	8843	HCAR3	hydroxycarboxylic acid receptor 3	14.06	12.41	1.65
TC2000009448.hg.1	3755	KCNG1	potassium voltage-gated channel modifier subfamily G member 1	8.07	6.42	1.65
TC2200006862.hg.1	6598	SMARCB1	SWI/SNF related, matrix associated, actin dependent regulator of chromatin, subfamily b, member 1	9.05	7.4	1.65
TC0100017145.hg.1	5362	PLXNA2	plexin A2	8.86	7.21	1.65
TC0600014241.hg.1	51256	TBC1D7	TBC1 domain family member 7	9.52	7.88	1.64
TC0100013028.hg.1	1969	EPHA2	EPH receptor A2	10.78	9.14	1.64
TC1200011330.hg.1	144455	E2F7	E2F transcription factor 7	9.49	7.86	1.63
TC0100007540.hg.1	9473	THEMIS2	thymocyte selection associated family member 2	8.62	6.99	1.63
TC1000011515.hg.1	29760	BLNK	B cell linker	10.29	8.66	1.63
TC0X00011083.hg.1	84548	TMEM185A	transmembrane protein 185A	9.59	7.97	1.62
TC1400009422.hg.1	376267	RAB15	RAB15, member RAS oncogene family	9.42	7.8	1.62
TC1400008981.hg.1	3169	FOXA1	forkhead box A1	10.52	8.9	1.62
TC1700012191.hg.1	968	CD68	CD68 molecule	16.97	15.35	1.62
TC0200012339.hg.1	6546	SLC8A1	solute carrier family 8 member A1	5.77	4.16	1.61
TC1200010908.hg.1	6773	STAT2	signal transducer and activator of transcription 2	12.78	11.17	1.61
TC1400010584.hg.1	10379	IRF9	interferon regulatory factor 9	12.11	10.5	1.61
TC1700012310.hg.1	79157	MFSD11	major facilitator superfamily domain containing 11	9.28	7.67	1.61
TC0500012965.hg.1	10960	LMAN2	lectin, mannose binding 2	13.3	11.7	1.6
TC1500010184.hg.1	597	BCL2A1	BCL2 related protein A1	9.21	7.61	1.6
TC0100013608.hg.1	65108	MARCKSL1	MARCKS like 1	13.29	11.69	1.6
TC0300009258.hg.1	4311	MME	membrane metalloendopeptidase	7.29	5.69	1.6
TC0X00007363.hg.1	10916	MAGED2	MAGE family member D2	10.12	8.52	1.6
TC1100013192.hg.1	23529	CLCF1	cardiotrophin like cytokine factor 1	10.15	8.55	1.6
TC1200008434.hg.1	338809	C12orf74	chromosome 12 open reading frame 74	10.12	8.52	1.6
TC0300007189.hg.1	54861	SNRK	SNF related kinase	8.72	7.13	1.59
TC1000010273.hg.1	8829	NRP1	neuropilin 1	8.13	6.54	1.59
TC0100007832.hg.1	80149	ZC3H12A	zinc finger CCCH-type containing 12A	12.42	10.83	1.59
TC0100013071.hg.1	4237	MFAP2	microfibril associated protein 2	9.94	8.35	1.59
TC0100017064.hg.1	81788	NUAK2	NUAK family kinase 2	11.02	9.43	1.59
TC1000010516.hg.1	4477	MSMB	microseminoprotein beta	6.35	4.76	1.59
TC1200012716.hg.1	1337	COX6A1	cytochrome c oxidase subunit 6A1	13.18	11.59	1.59
TC1600009074.hg.1	51734	MSRB1	methionine sulfoxide reductase B1	12.75	11.16	1.59
TC1900007127.hg.1	9592	IER2	immediate early response 2	10.02	8.43	1.59
TC1900011228.hg.1	25818	KLK5	kallikrein related peptidase 5	8.26	6.67	1.59
TC2000009268.hg.1	63916	ELMO2	engulfment and cell motility 2	11.05	9.46	1.59
TC0700013549.hg.1	NA	NA	NA	6.48	4.9	1.58
TC1000012516.hg.1	1646	AKR1C2	aldo-keto reductase family 1 member C2	11.66	10.08	1.58
TC1900010073.hg.1	9170	LPAR2	lysophosphatidic acid receptor 2	7.97	6.39	1.58
TC0X00009128.hg.1	59272	ACE2	angiotensin I converting enzyme 2	8.21	6.64	1.57
TC0200011040.hg.1	81618	ITM2C	integral membrane protein 2C	10.17	8.6	1.57
TC1700009637.hg.1	57048	PLSCR3	phospholipid scramblase 3	10.19	8.62	1.57
TC0100009870.hg.1	554313	HIST2H4B	histone cluster 2 H4 family member b	9.52	7.95	1.57
TC0200016471.hg.1	4084	MXD1	MAX dimerization protein 1	15.7	14.13	1.57
TC1600009954.hg.1	5595	MAPK3	mitogen-activated protein kinase 3	11.7	10.13	1.57
TC1900011713.hg.1	55851	PSENEN	presenilin enhancer, gamma-secretase subunit	13.29	11.72	1.57
TC1100010054.hg.1	56675	NRIP3	nuclear receptor interacting protein 3	8.05	6.49	1.56
TC1200011870.hg.1	83892	KCTD10	potassium channel tetramerization domain containing 10	11.39	9.83	1.56
TC2000009964.hg.1	27111	SDCBP2	syndecan binding protein 2	11.89	10.33	1.56
TC1100013054.hg.1	5883	RAD9A	RAD9 checkpoint clamp component A	7.9	6.35	1.55
TC0500013140.hg.1	57491	AHRR	aryl-hydrocarbon receptor repressor	6.33	4.78	1.55
TC0X00008832.hg.1	2664	GDI1	GDP dissociation inhibitor 1	12.87	11.32	1.55
TC0900009860.hg.1	360	AQP3	aquaporin 3 (Gill blood group)	8.72	7.18	1.54
TC0600009843.hg.1	57480	PLEKHG1	pleckstrin homology and RhoGEF domain containing G1	7.18	5.64	1.54
TC0600011349.hg.1	80352	RNF39	ring finger protein 39	8.01	6.47	1.54
TC1600009395.hg.1	8651	SOCS1	suppressor of cytokine signaling 1	7.05	5.51	1.54
TC1700009622.hg.1	1856	DVL2	dishevelled segment polarity protein 2	8.93	7.39	1.54
TC0600006441.hg.1	56940	DUSP22	dual specificity phosphatase 22	10.87	9.33	1.54
TC0800010081.hg.1	79845	RNF122	ring finger protein 122	9.12	7.58	1.54
TC1400006551.hg.1	55701	ARHGEF40	Rho guanine nucleotide exchange factor 40	8.78	7.24	1.54
TC1700010050.hg.1	284194	LGALS9B	galectin 9B	10.86	9.32	1.54
TC0100018484.hg.1	4170	MCL1	MCL1, BCL2 family apoptosis regulator	13.9	12.37	1.53
TC1400008683.hg.1	55147	RBM23	RNA binding motif protein 23	10.47	8.94	1.53
TC1700010590.hg.1	55876	GSDMB	gasdermin B	9.38	7.85	1.53
TC0300007720.hg.1	84541	KBTBD8	kelch repeat and BTB domain containing 8	6.69	5.16	1.53
TC0800011075.hg.1	55529	PIP4P2	phosphatidylinositol-4,5-bisphosphate 4-phosphatase 2	6.65	5.12	1.53
TC1900011399.hg.1	79143	MBOAT7	membrane bound O-acyltransferase domain containing 7	8.58	7.05	1.53
TC0100018443.hg.1	8613	PLPP3	phospholipid phosphatase 3	7.43	5.9	1.53
TC1400006663.hg.1	26020	LRP10	LDL receptor related protein 10	13.62	12.09	1.53
TC0100018502.hg.1	2629	GBA	glucosylceramidase beta	13.16	11.64	1.52
TC0200015631.hg.1	22807	IKZF2	IKAROS family zinc finger 2	10.4	8.88	1.52
TC1000011588.hg.1	81894	SLC25A28	solute carrier family 25 member 28	9.68	8.16	1.52
TC1900007012.hg.1	3949	LDLR	low density lipoprotein receptor	12.55	11.04	1.51
TC0100013246.hg.1	54361	WNT4	Wnt family member 4	7.59	6.08	1.51
TC0700008560.hg.1	2783	GNB2	G protein subunit beta 2	11.72	10.21	1.51
TC1100012528.hg.1	7070	THY1	Thy-1 cell surface antigen	6.68	5.17	1.51
TC1400010398.hg.1	29933	GPR132	G protein-coupled receptor 132	6.21	4.7	1.51
TC2200007309.hg.1	23616	SH3BP1	SH3 domain binding protein 1	10.47	8.96	1.51
TC0X00007205.hg.1	10013	HDAC6	histone deacetylase 6	8.63	7.13	1.5
TC1200010902.hg.1	283373	ANKRD52	ankyrin repeat domain 52	9.14	7.64	1.5
TC0100015872.hg.1	57402	S100A14	S100 calcium binding protein A14	13.45	11.95	1.5
TC0200008507.hg.1	10865	ARID5A	AT-rich interaction domain 5A	8.26	6.76	1.5
TC0700011665.hg.1	NA	NA	NA	7.63	6.13	1.5
TC0700013544.hg.1	5683	PSMA2	proteasome subunit alpha 2	11.43	9.93	1.5
TC0X00010136.hg.1	51616	TAF9B	TATA-box binding protein associated factor 9b	7.98	6.48	1.5
TC1000008798.hg.1	119392	SFR1	SWI5 dependent homologous recombination repair protein 1	10.56	9.06	1.5
TC1100007899.hg.1	5920	RARRES3	retinoic acid receptor responder 3	11.55	10.05	1.5
TC1500009214.hg.1	9333	TGM5	transglutaminase 5	5.8	4.3	1.5
TC1600011358.hg.1	89927	C16orf45	chromosome 16 open reading frame 45	6.61	5.11	1.5
TC1900009443.hg.1	718	C3	complement C3	15.49	16.99	-1.5
TC0100012869.hg.1	6723	SRM	spermidine synthase	5.22	6.72	-1.5
TC0600011927.hg.1	8464	SUPT3H	SPT3 homolog, SAGA and STAGA complex component	7.25	8.75	-1.5
TC0800012435.hg.1	79752	ZFAND1	zinc finger AN1-type containing 1	8.48	9.98	-1.5
TC0900010352.hg.1	375743	PTAR1	protein prenyltransferase alpha subunit repeat containing 1	8.26	9.76	-1.5
TC1300007248.hg.1	26586	CKAP2	cytoskeleton associated protein 2	7.64	9.14	-1.5
TC1600009746.hg.1	79728	PALB2	partner and localizer of BRCA2	7.38	8.88	-1.5
TC2000007627.hg.1	1434	CSE1L	chromosome segregation 1 like	7.94	9.45	-1.51
TC0100008912.hg.1	3491	CYR61	cysteine rich angiogenic inducer 61	7.92	9.43	-1.51
TC0200008807.hg.1	5903	RANBP2	RAN binding protein 2	7.9	9.41	-1.51
TC0300013884.hg.1	205428	DIPK2A	divergent protein kinase domain 2A	5.94	7.45	-1.51
TC0500007549.hg.1	57688	ZSWIM6	zinc finger SWIM-type containing 6	9.38	10.89	-1.51
TC0500009319.hg.1	900	CCNG1	cyclin G1	10.41	11.92	-1.51
TC1200011454.hg.1	80184	CEP290	centrosomal protein 290	8.41	9.92	-1.51
TC1200012644.hg.1	5036	PA2G4	proliferation-associated 2G4	11.43	12.94	-1.51
TC1500007510.hg.1	7168	TPM1	tropomyosin 1	12.07	13.58	-1.51
TC1700011038.hg.1	22834	ZNF652	zinc finger protein 652	6.81	8.32	-1.51
TC0500007314.hg.1	10884	MRPS30	mitochondrial ribosomal protein S30	9.49	11.01	-1.52
TC0500011529.hg.1	55781	RIOK2	RIO kinase 2	5.59	7.11	-1.52
TC0600007196.hg.1	57380	MRS2	magnesium transporter MRS2	4.68	6.2	-1.52
TC1400010624.hg.1	145482	PTGR2	prostaglandin reductase 2	5.47	6.99	-1.52
TC1700010209.hg.1	116238	TLCD1	TLC domain containing 1	7.29	8.81	-1.52
TC0X00008210.hg.1	11254	SLC6A14	solute carrier family 6 member 14	12.28	13.8	-1.52
TC0100008884.hg.1	80135	RPF1	ribosome production factor 1 homolog	8.05	9.58	-1.53
TC0100017365.hg.1	2058	EPRS	glutamyl-prolyl-tRNA synthetase	7.17	8.7	-1.53
TC0300012029.hg.1	80218	NAA50	N(alpha)-acetyltransferase 50, NatE catalytic subunit	11.46	12.99	-1.53
TC0300012445.hg.1	11222	MRPL3	mitochondrial ribosomal protein L3	6.48	8.01	-1.53
TC0500009009.hg.1	10915	TCERG1	transcription elongation regulator 1	8.31	9.84	-1.53
TC0600014143.hg.1	23469	PHF3	PHD finger protein 3	10.05	11.58	-1.53
TC0900012115.hg.1	4507	MTAP	methylthioadenosine phosphorylase	6.42	7.95	-1.53
TC1000008713.hg.1	9221	NOLC1	nucleolar and coiled-body phosphoprotein 1	7.61	9.14	-1.53
TC1300006652.hg.1	1024	CDK8	cyclin dependent kinase 8	8.15	9.69	-1.54
TC0900008156.hg.1	4686	NCBP1	nuclear cap binding protein subunit 1	7.39	8.93	-1.54
TC2000009956.hg.1	55251	PCMTD2	protein-L-isoaspartate (D-aspartate) O-methyltransferase domain containing 2	6.45	7.99	-1.54
TC0300011276.hg.1	201627	DENND6A	DENN domain containing 6A	9.29	10.83	-1.54
TC0600006967.hg.1	1906	EDN1	endothelin 1	11.94	13.48	-1.54
TC1500009514.hg.1	64864	RFX7	regulatory factor X7	9.54	11.08	-1.54
TC0200016115.hg.1	10123	ARL4C	ADP ribosylation factor like GTPase 4C	10.15	11.7	-1.55
TC1200006555.hg.1	894	CCND2	cyclin D2	12.73	14.28	-1.55
TC1200008147.hg.1	10576	CCT2	chaperonin containing TCP1 subunit 2	8.21	9.76	-1.55
TC0900011146.hg.1	8518	ELP1	elongator complex protein 1	5.46	7.01	-1.55
TC1700007451.hg.1	1362	CPD	carboxypeptidase D	7.81	9.36	-1.55
TC0200014407.hg.1	1615	DARS	aspartyl-tRNA synthetase	11.67	13.22	-1.55
TC1400008119.hg.1	10914	PAPOLA	poly(A) polymerase alpha	13.58	15.13	-1.55
TC0500008483.hg.1	28966	SNX24	sorting nexin 24	9.71	11.27	-1.56
TC1100012984.hg.1	55226	NAT10	N-acetyltransferase 10	5.24	6.8	-1.56
TC0500007376.hg.1	10468	FST	follistatin	6.39	7.95	-1.56
TC1200007052.hg.1	51026	GOLT1B	golgi transport 1B	10.16	11.72	-1.56
TC1200008895.hg.1	8550	MAPKAPK5	mitogen-activated protein kinase-activated protein kinase 5	9.65	11.21	-1.56
TC1100013087.hg.1	330	BIRC3	baculoviral IAP repeat containing 3	11.47	13.04	-1.57
TC0600008272.hg.1	26268	FBXO9	F-box protein 9	5.98	7.55	-1.57
TC0100013748.hg.1	29889	GNL2	G protein nucleolar 2	8.01	9.58	-1.57
TC0100018359.hg.1	7257	TSNAX	translin associated factor X	7.5	9.07	-1.57
TC0800011071.hg.1	169200	TMEM64	transmembrane protein 64	7.2	8.78	-1.58
TC0100014638.hg.1	10026	PIGK	phosphatidylinositol glycan anchor biosynthesis class K	6.36	7.94	-1.58
TC0600008873.hg.1	23376	UFL1	UFM1 specific ligase 1	7.51	9.09	-1.58
TC0600012372.hg.1	167691	LCA5	LCA5, lebercilin	5.65	7.23	-1.58
TC1000008558.hg.1	84458	LCOR	ligand dependent nuclear receptor corepressor	6.67	8.25	-1.58
TC1100007050.hg.1	10196	PRMT3	protein arginine methyltransferase 3	4.8	6.38	-1.58
TC1100009561.hg.1	50863	NTM	neurotrimin	8.15	9.73	-1.58
TC1500009865.hg.1	8125	ANP32A	acidic nuclear phosphoprotein 32 family member A	10.64	12.22	-1.58
TC1700006709.hg.1	54739	XAF1	XIAP associated factor 1	12.82	14.4	-1.58
TC1400008684.hg.1	10419	PRMT5	protein arginine methyltransferase 5	6.61	8.2	-1.59
TC0100008664.hg.1	1647	GADD45A	growth arrest and DNA damage inducible alpha	11.17	12.76	-1.59
TC0200013943.hg.1	80255	SLC35F5	solute carrier family 35 member F5	9.68	11.27	-1.59
TC0400009322.hg.1	51809	GALNT7	polypeptide N-acetylgalactosaminyltransferase 7	8.63	10.22	-1.59
TC0X00008392.hg.1	10813	UTP14A	UTP14A, small subunit processome component	5.25	6.84	-1.59
TC0100014203.hg.1	23318	TUT4	terminal uridylyl transferase 4	4.64	6.23	-1.59
TC1000011964.hg.1	22841	RAB11FIP2	RAB11 family interacting protein 2	5.27	6.86	-1.59
TC1900007456.hg.1	56242	ZNF253	zinc finger protein 253	9.29	10.88	-1.59
TC0X00007053.hg.1	4128	MAOA	monoamine oxidase A	9.06	10.66	-1.6
TC1000007641.hg.1	22943	DKK1	dickkopf WNT signaling pathway inhibitor 1	7.59	9.19	-1.6
TC1500010698.hg.1	6638	SNRPN	small nuclear ribonucleoprotein polypeptide N	10.44	12.04	-1.6
TC1700008703.hg.1	25926	NOL11	nucleolar protein 11	7.73	9.33	-1.6
TC0300010903.hg.1	57456	KIAA1143	KIAA1143	7.53	9.13	-1.6
TC0500007641.hg.1	5295	PIK3R1	phosphoinositide-3-kinase regulatory subunit 1	9.62	11.22	-1.6
TC0300012773.hg.1	4071	TM4SF1	transmembrane 4 L six family member 1	16.75	18.36	-1.61
TC0700011383.hg.1	51119	SBDS	SBDS, ribosome maturation factor	8.84	10.45	-1.61
TC0900009645.hg.1	54801	HAUS6	HAUS augmin like complex subunit 6	7.41	9.02	-1.61
TC2000007792.hg.1	5203	PFDN4	prefoldin subunit 4	6.68	8.29	-1.61
TC0400007580.hg.1	9662	CEP135	centrosomal protein 135	7.06	8.67	-1.61
TC0700010934.hg.1	94239	H2AFV	H2A histone family member V	6.72	8.33	-1.61
TC0200010643.hg.1	6120	RPE	ribulose-5-phosphate-3-epimerase	8.85	10.46	-1.61
TC1000008269.hg.1	27069	GHITM	growth hormone inducible transmembrane protein	11.36	12.97	-1.61
TC1300008289.hg.1	253832	ZDHHC20	zinc finger DHHC-type containing 20	8.36	9.97	-1.61
TC1000008904.hg.1	27250	PDCD4	programmed cell death 4	9.24	10.86	-1.62
TC0200007929.hg.1	64395	GMCL1	germ cell-less, spermatogenesis associated 1	5.59	7.21	-1.62
TC0500011146.hg.1	8507	ENC1	ectodermal-neural cortex 1	8.09	9.71	-1.62
TC0900009569.hg.1	4781	NFIB	nuclear factor I B	11.61	13.23	-1.62
TC0200016574.hg.1	54431	DNAJC10	DnaJ heat shock protein family (Hsp40) member C10	10.96	12.59	-1.63
TC0300010033.hg.1	5062	PAK2	p21 (RAC1) activated kinase 2	8.47	10.1	-1.63
TC1300009956.hg.1	144811	LACC1	laccase domain containing 1	9.31	10.94	-1.63
TC0500010894.hg.1	27292	DIMT1	DIM1 dimethyladenosine transferase 1 homolog	5.76	7.39	-1.63
TC0900012168.hg.1	92399	MRRF	mitochondrial ribosome recycling factor	7.78	9.41	-1.63
TC0500008810.hg.1	9782	MATR3	matrin 3	11.85	13.48	-1.63
TC0500012519.hg.1	6678	SPARC	secreted protein acidic and cysteine rich	8.5	10.13	-1.63
TC1000006891.hg.1	7431	VIM	vimentin	8.43	10.06	-1.63
TC2100006659.hg.1	1525	CXADR	CXADR, Ig-like cell adhesion molecule	8.33	9.96	-1.63
TC0400012027.hg.1	10393	ANAPC10	anaphase promoting complex subunit 10	6.48	8.12	-1.64
TC0200012642.hg.1	4528	MTIF2	mitochondrial translational initiation factor 2	6.95	8.59	-1.64
TC0800006880.hg.1	5108	PCM1	pericentriolar material 1	8.95	10.59	-1.64
TC1000011988.hg.1	8661	EIF3A	eukaryotic translation initiation factor 3 subunit A	11.91	13.55	-1.64
TC1300009522.hg.1	55757	UGGT2	UDP-glucose glycoprotein glucosyltransferase 2	7.53	9.18	-1.65
TC0100006707.hg.1	23261	CAMTA1	calmodulin binding transcription activator 1	10.93	12.58	-1.65
TC0200008803.hg.1	9648	GCC2	GRIP and coiled-coil domain containing 2	9.69	11.34	-1.65
TC1400008905.hg.1	171546	SPTSSA	serine palmitoyltransferase small subunit A	6.74	8.39	-1.65
TC0200008971.hg.1	150472	CBWD2	COBW domain containing 2	9.57	11.23	-1.66
TC0700011782.hg.1	257415	FAM133B	family with sequence similarity 133 member B	6.28	7.94	-1.66
TC0X00007190.hg.1	64840	PORCN	porcupine O-acyltransferase	10.62	12.28	-1.66
TC1000011993.hg.1	10935	PRDX3	peroxiredoxin 3	8.93	10.59	-1.66
TC1700008191.hg.1	124872	B4GALNT2	beta-1,4-N-acetyl-galactosaminyltransferase 2	4.3	5.96	-1.66
TC1000012056.hg.1	11101	ATE1	arginyltransferase 1	6.44	8.11	-1.67
TC1000007491.hg.1	100287932	TIMM23	translocase of inner mitochondrial membrane 23	9.43	11.1	-1.67
TC1100012981.hg.1	5954	RCN1	reticulocalbin 1	9.35	11.02	-1.67
TC1200006472.hg.1	79602	ADIPOR2	adiponectin receptor 2	9.69	11.36	-1.67
TC1300006914.hg.1	51569	UFM1	ubiquitin fold modifier 1	10.1	11.77	-1.67
TC1700007498.hg.1	23512	SUZ12	SUZ12, polycomb repressive complex 2 subunit	8.78	10.45	-1.67
TC0300009855.hg.1	3556	IL1RAP	interleukin 1 receptor accessory protein	7.55	9.22	-1.67
TC0300011378.hg.1	80145	THOC7	THO complex 7	10.19	11.87	-1.68
TC0600013193.hg.1	8417	STX7	syntaxin 7	8.05	9.73	-1.68
TC1100011888.hg.1	1075	CTSC	cathepsin C	13.92	15.6	-1.68
TC0300010990.hg.1	6599	SMARCC1	SWI/SNF related, matrix associated, actin dependent regulator of chromatin subfamily c member 1	8.38	10.07	-1.69
TC0500009131.hg.1	10146	G3BP1	G3BP stress granule assembly factor 1	11.1	12.79	-1.69
TC0800012305.hg.1	9650	MTFR1	mitochondrial fission regulator 1	7.23	8.92	-1.69
TC2200008799.hg.1	6767	ST13	ST13, Hsp70 interacting protein	10.26	11.95	-1.69
TC0800012432.hg.1	28957	MRPS28	mitochondrial ribosomal protein S28	4.68	6.37	-1.69
TC1800006748.hg.1	81929	SEH1L	SEH1 like nucleoporin	6.29	7.98	-1.69
TC0200008281.hg.1	55037	PTCD3	pentatricopeptide repeat domain 3	6.67	8.37	-1.7
TC0200016018.hg.1	4691	NCL	nucleolin	10.4	12.1	-1.7
TC0500011804.hg.1	285605	DTWD2	DTW domain containing 2	4.69	6.39	-1.7
TC0X00007188.hg.1	24140	FTSJ1	FtsJ RNA methyltransferase homolog 1	9.9	11.6	-1.7
TC2000007479.hg.1	5266	PI3	peptidase inhibitor 3	13.82	15.52	-1.7
TC2000007502.hg.1	116092	DNTTIP1	deoxynucleotidyltransferase terminal interacting protein 1	8.32	10.02	-1.7
TC0200014361.hg.1	116372	LYPD1	LY6/PLAUR domain containing 1	5.38	7.08	-1.7
TC1100012831.hg.1	29068	ZBTB44	zinc finger and BTB domain containing 44	5.43	7.13	-1.7
TC0100013194.hg.1	8672	EIF4G3	eukaryotic translation initiation factor 4 gamma 3	11.02	12.72	-1.7
TC1100007430.hg.1	120071	LARGE2	LARGE xylosyl- and glucuronyltransferase 2	11.56	13.27	-1.71
TC1100008955.hg.1	60496	AASDHPPT	aminoadipate-semialdehyde dehydrogenase-phosphopantetheinyl transferase	6.87	8.58	-1.71
TC1500010672.hg.1	123283	TARSL2	threonyl-tRNA synthetase like 2	5.91	7.62	-1.71
TC0500012032.hg.1	27125	AFF4	AF4/FMR2 family member 4	11.7	13.41	-1.71
TC0900011160.hg.1	54566	EPB41L4B	erythrocyte membrane protein band 4.1 like 4B	7.09	8.8	-1.71
TC1200012719.hg.1	144406	WDR66	WD repeat domain 66	8.61	10.32	-1.71
TC2000009986.hg.1	27131	SNX5	sorting nexin 5	8.89	10.61	-1.72
TC0700013337.hg.1	729852	UMAD1	UBAP1-MVB12-associated (UMA) domain containing 1	5.82	7.54	-1.72
TC0900009768.hg.1	79886	CAAP1	caspase activity and apoptosis inhibitor 1	7.71	9.43	-1.72
TC1100011930.hg.1	26973	CHORDC1	cysteine and histidine rich domain containing 1	9.68	11.4	-1.72
TC2100007278.hg.1	5316	PKNOX1	PBX/knotted 1 homeobox 1	7.25	8.97	-1.72
TC0400007913.hg.1	55752	43719	septin 11	9.49	11.22	-1.73
TC0500013226.hg.1	56990	CDC42SE2	CDC42 small effector 2	10.48	12.21	-1.73
TC1000011975.hg.1	143384	CACUL1	CDK2 associated cullin domain 1	9.96	11.7	-1.74
TC0400012644.hg.1	8470	SORBS2	sorbin and SH3 domain containing 2	5.21	6.95	-1.74
TC1400007298.hg.1	55860	ACTR10	actin related protein 10 homolog	8.99	10.73	-1.74
TC1800008162.hg.1	125228	FAM210A	family with sequence similarity 210 member A	7.36	9.11	-1.75
TC0100016694.hg.1	10625	IVNS1ABP	influenza virus NS1A binding protein	7.09	8.84	-1.75
TC0200009920.hg.1	6741	SSB	Sjogren syndrome antigen B	12.8	14.55	-1.75
TC0600014300.hg.1	2729	GCLC	glutamate-cysteine ligase catalytic subunit	7.42	9.17	-1.75
TC1000012329.hg.1	664	BNIP3	BCL2 interacting protein 3	11.42	13.17	-1.75
TC0200012260.hg.1	10153	CEBPZ	CCAAT enhancer binding protein zeta	6.25	8.01	-1.76
TC0200016647.hg.1	84661	DPY30	dpy-30, histone methyltransferase complex regulatory subunit	9.6	11.36	-1.76
TC0600007402.hg.1	7745	ZKSCAN8	zinc finger with KRAB and SCAN domains 8	6.74	8.5	-1.76
TC1000008896.hg.1	9126	SMC3	structural maintenance of chromosomes 3	10.11	11.87	-1.76
TC1000010758.hg.1	219790	RTKN2	rhotekin 2	10.43	12.19	-1.76
TC1700008178.hg.1	516	ATP5MC1	ATP synthase membrane subunit c locus 1	7.85	9.61	-1.76
TC0300009600.hg.1	51193	ZNF639	zinc finger protein 639	6.3	8.06	-1.76
TC1800009308.hg.1	6317	SERPINB3	serpin family B member 3	8.91	10.68	-1.77
TC1300008517.hg.1	3146	HMGB1	high mobility group box 1	10.73	12.51	-1.78
TC0300012190.hg.1	NA	NA	NA	6.3	8.08	-1.78
TC1600007116.hg.1	124152	IQCK	IQ motif containing K	8.03	9.81	-1.78
TC0100006723.hg.1	9341	VAMP3	vesicle associated membrane protein 3	10.73	12.52	-1.79
TC1600011317.hg.1	4833	NME4	NME/NM23 nucleoside diphosphate kinase 4	10.71	12.5	-1.79
TC0100014776.hg.1	23576	DDAH1	dimethylarginine dimethylaminohydrolase 1	6.19	7.98	-1.79
TC0700010716.hg.1	23333	DPY19L1	dpy-19 like C-mannosyltransferase 1	5.62	7.41	-1.79
TC0400007276.hg.1	51088	KLHL5	kelch like family member 5	11.07	12.87	-1.8
TC1200011460.hg.1	4254	KITLG	KIT ligand	5.45	7.25	-1.8
TC1400007906.hg.1	79882	ZC3H14	zinc finger CCCH-type containing 14	7.2	9	-1.8
TC0300012718.hg.1	5352	PLOD2	procollagen-lysine,2-oxoglutarate 5-dioxygenase 2	13.17	14.97	-1.8
TC0500008308.hg.1	134430	WDR36	WD repeat domain 36	5.85	7.65	-1.8
TC1300007884.hg.1	7174	TPP2	tripeptidyl peptidase 2	8.44	10.24	-1.8
TC2100007072.hg.1	7267	TTC3	tetratricopeptide repeat domain 3	7.86	9.67	-1.81
TC0200016428.hg.1	100505876	CEBPZOS	CEBPZ opposite strand	8.32	10.13	-1.81
TC1100006988.hg.1	117196	MRGPRX4	MAS related GPR family member X4	5.98	7.81	-1.83
TC0500007691.hg.1	6606	SMN1	survival of motor neuron 1, telomeric	8.49	10.32	-1.83
TC0600008863.hg.1	79694	MANEA	mannosidase endo-alpha	10.85	12.68	-1.83
TC0600013272.hg.1	9774	BCLAF1	BCL2 associated transcription factor 1	7.75	9.58	-1.83
TC0700012203.hg.1	10466	COG5	component of oligomeric golgi complex 5	11.38	13.21	-1.83
TC0100012673.hg.1	23463	ICMT	isoprenylcysteine carboxyl methyltransferase	8.98	10.82	-1.84
TC0200007954.hg.1	51449	PCYOX1	prenylcysteine oxidase 1	9.09	10.93	-1.84
TC0400007357.hg.1	55161	TMEM33	transmembrane protein 33	9.2	11.04	-1.84
TC0500007681.hg.1	100506658	OCLN	occludin	11.13	12.97	-1.84
TC0500010788.hg.1	3572	IL6ST	interleukin 6 signal transducer	10.3	12.14	-1.84
TC0600012764.hg.1	11231	SEC63	SEC63 homolog, protein translocation regulator	10.25	12.09	-1.84
TC1900010528.hg.1	339324	ZNF260	zinc finger protein 260	8.71	10.55	-1.84
TC0200012248.hg.1	9637	FEZ2	fasciculation and elongation protein zeta 2	5.85	7.69	-1.84
TC0600011943.hg.1	59084	ENPP5	ectonucleotide pyrophosphatase/phosphodiesterase 5 (putative)	6.39	8.23	-1.84
TC0200014509.hg.1	79712	GTDC1	glycosyltransferase like domain containing 1	8.26	10.11	-1.85
TC0500008467.hg.1	153443	SRFBP1	serum response factor binding protein 1	6.81	8.66	-1.85
TC0300007579.hg.1	201626	PDE12	phosphodiesterase 12	5.69	7.55	-1.86
TC0400009936.hg.1	80273	GRPEL1	GrpE like 1, mitochondrial	8.9	10.76	-1.86
TC0700010334.hg.1	392636	AGMO	alkylglycerol monooxygenase	8.8	10.66	-1.86
TC0900007475.hg.1	445571	CBWD3	COBW domain containing 3	9.31	11.17	-1.86
TC0900011603.hg.1	2022	ENG	endoglin	5.53	7.39	-1.86
TC1700010652.hg.1	728279	KRTAP2-2	keratin associated protein 2-2	5.31	7.17	-1.86
TC0100008602.hg.1	57685	CACHD1	cache domain containing 1	7.52	9.38	-1.86
TC0500008054.hg.1	10622	POLR3G	RNA polymerase III subunit G	5.48	7.35	-1.87
TC0200013298.hg.1	8869	ST3GAL5	ST3 beta-galactoside alpha-2,3-sialyltransferase 5	6.19	8.06	-1.87
TC0600009240.hg.1	3841	KPNA5	karyopherin subunit alpha 5	5.87	7.74	-1.87
TC1100012992.hg.1	51144	HSD17B12	hydroxysteroid 17-beta dehydrogenase 12	10.02	11.89	-1.87
TC0100011736.hg.1	8560	DEGS1	delta 4-desaturase, sphingolipid 1	8.85	10.73	-1.88
TC0700012427.hg.1	10447	FAM3C	family with sequence similarity 3 member C	15.26	17.14	-1.88
TC0500010731.hg.1	54622	ARL15	ADP ribosylation factor like GTPase 15	7.11	9	-1.89
TC1500008023.hg.1	54469	ZFAND6	zinc finger AN1-type containing 6	10.86	12.75	-1.89
TC2000006628.hg.1	84515	MCM8	minichromosome maintenance 8 homologous recombination repair factor	5.28	7.18	-1.9
TC0100013995.hg.1	8891	EIF2B3	eukaryotic translation initiation factor 2B subunit gamma	6.04	7.94	-1.9
TC1600011350.hg.1	5373	PMM2	phosphomannomutase 2	7.52	9.42	-1.9
TC2100008490.hg.1	571	BACH1	BTB domain and CNC homolog 1	11.48	13.38	-1.9
TC0600013147.hg.1	93663	ARHGAP18	Rho GTPase activating protein 18	5.61	7.52	-1.91
TC0300013330.hg.1	54165	DCUN1D1	defective in cullin neddylation 1 domain containing 1	8.37	10.28	-1.91
TC0400012934.hg.1	55153	SDAD1	SDA1 domain containing 1	8.47	10.38	-1.91
TC0700007807.hg.1	168374	ZNF92	zinc finger protein 92	11.52	13.43	-1.91
TC1000012538.hg.1	55149	MTPAP	mitochondrial poly(A) polymerase	6.03	7.94	-1.91
TC1200008517.hg.1	10988	METAP2	methionyl aminopeptidase 2	5.97	7.88	-1.91
TC1200010158.hg.1	3845	KRAS	KRAS proto-oncogene, GTPase	9.04	10.95	-1.91
TC0200015838.hg.1	10056	FARSB	phenylalanyl-tRNA synthetase subunit beta	6.42	8.34	-1.92
TC1000006434.hg.1	10771	ZMYND11	zinc finger MYND-type containing 11	6.8	8.72	-1.92
TC0600014189.hg.1	84946	LTV1	LTV1 ribosome biogenesis factor	5.58	7.51	-1.93
TC0800007554.hg.1	7336	UBE2V2	ubiquitin conjugating enzyme E2 V2	9.09	11.02	-1.93
TC0500013175.hg.1	51194	IPO11	importin 11	6.37	8.3	-1.93
TC1600007992.hg.1	23568	ARL2BP	ADP ribosylation factor like GTPase 2 binding protein	8.57	10.51	-1.94
TC2200007626.hg.1	25814	ATXN10	ataxin 10	8.96	10.9	-1.94
TC0500012611.hg.1	9685	CLINT1	clathrin interactor 1	7.98	9.93	-1.95
TC0700013080.hg.1	6009	RHEB	Ras homolog, mTORC1 binding	8.8	10.75	-1.95
TC0400011685.hg.1	8492	PRSS12	serine protease 12	6.22	8.17	-1.95
TC0400011130.hg.1	152559	PAQR3	progestin and adipoQ receptor family member 3	6.58	8.54	-1.96
TC0800008321.hg.1	55353	LAPTM4B	lysosomal protein transmembrane 4 beta	5.48	7.44	-1.96
TC0500011212.hg.1	6902	TBCA	tubulin folding cofactor A	8.82	10.79	-1.97
TC1200007686.hg.1	3875	KRT18	keratin 18	9.22	11.19	-1.97
TC0100017730.hg.1	54583	EGLN1	egl-9 family hypoxia inducible factor 1	7.06	9.03	-1.97
TC0600010962.hg.1	7913	DEK	DEK proto-oncogene	12.25	14.22	-1.97
TC0800012451.hg.1	3646	EIF3E	eukaryotic translation initiation factor 3 subunit E	11.43	13.4	-1.97
TC1300008249.hg.1	2706	GJB2	gap junction protein beta 2	12.52	14.49	-1.97
TC0300008989.hg.1	55186	SLC25A36	solute carrier family 25 member 36	7.46	9.44	-1.98
TC0300009459.hg.1	26996	GPR160	G protein-coupled receptor 160	5.85	7.83	-1.98
TC0800010524.hg.1	54928	IMPAD1	inositol monophosphatase domain containing 1	8.33	10.32	-1.99
TC0900008515.hg.1	9550	ATP6V1G1	ATPase H+ transporting V1 subunit G1	11.53	13.52	-1.99
TC0800010607.hg.1	444	ASPH	aspartate beta-hydroxylase	16.09	18.09	-2
TC0800006913.hg.1	63898	SH2D4A	SH2 domain containing 4A	6.58	8.59	-2.01
TC1100006906.hg.1	84188	FAR1	fatty acyl-CoA reductase 1	10.15	12.16	-2.01
TC1500006925.hg.1	7057	THBS1	thrombospondin 1	11.85	13.86	-2.01
TC1800009277.hg.1	9063	PIAS2	protein inhibitor of activated STAT 2	7.02	9.03	-2.01
TC0600009353.hg.1	7164	TPD52L1	TPD52 like 1	6.81	8.82	-2.01
TC0100018435.hg.1	10969	EBNA1BP2	EBNA1 binding protein 2	6.18	8.2	-2.02
TC1600008220.hg.1	84916	UTP4	UTP4, small subunit processome component	7.43	9.45	-2.02
TC1200009071.hg.1	5037	PEBP1	phosphatidylethanolamine binding protein 1	5.05	7.07	-2.02
TC1600011343.hg.1	23059	CLUAP1	clusterin associated protein 1	4.77	6.79	-2.02
TC0200016582.hg.1	64859	NABP1	nucleic acid binding protein 1	9.12	11.14	-2.02
TC0200014771.hg.1	2191	FAP	fibroblast activation protein alpha	7.34	9.37	-2.03
TC2000006576.hg.1	5621	PRNP	prion protein	11.82	13.85	-2.03
TC1300008735.hg.1	23078	VWA8	von Willebrand factor A domain containing 8	6.87	8.91	-2.04
TC1000008875.hg.1	120	ADD3	adducin 3	6.77	8.81	-2.04
TC0500013229.hg.1	134553	C5orf24	chromosome 5 open reading frame 24	7.32	9.37	-2.05
TC1000010699.hg.1	253430	IPMK	inositol polyphosphate multikinase	8.44	10.49	-2.05
TC1500007174.hg.1	23741	EID1	EP300 interacting inhibitor of differentiation 1	8.01	10.06	-2.05
TC0500010640.hg.1	64417	TMEM267	transmembrane protein 267	5.86	7.92	-2.06
TC0200010328.hg.1	57181	SLC39A10	solute carrier family 39 member 10	6.16	8.22	-2.06
TC1500006870.hg.1	84529	C15orf41	chromosome 15 open reading frame 41	7.13	9.2	-2.07
TC0500010203.hg.1	4651	MYO10	myosin X	10.95	13.02	-2.07
TC1700011523.hg.1	5718	PSMD12	proteasome 26S subunit, non-ATPase 12	9.33	11.4	-2.07
TC0300011706.hg.1	389136	VGLL3	vestigial like family member 3	7.19	9.27	-2.08
TC0300006925.hg.1	7048	TGFBR2	transforming growth factor beta receptor 2	10.63	12.71	-2.08
TC0X00011334.hg.1	79184	BRCC3	BRCA1/BRCA2-containing complex subunit 3	7.43	9.51	-2.08
TC1500008442.hg.1	7026	NR2F2	nuclear receptor subfamily 2 group F member 2	8.97	11.05	-2.08
TC1900012025.hg.1	7576	ZNF28	zinc finger protein 28	7.19	9.28	-2.09
TC0100014806.hg.1	9403	SELENOF	selenoprotein F	10.76	12.85	-2.09
TC0400008663.hg.1	22824	HSPA4L	heat shock protein family A (Hsp70) member 4 like	6.93	9.02	-2.09
TC0400012820.hg.1	2250	FGF5	fibroblast growth factor 5	10.33	12.42	-2.09
TC0700012180.hg.1	6856	SYPL1	synaptophysin like 1	9.48	11.57	-2.09
TC0800010016.hg.1	51669	SARAF	store-operated calcium entry associated regulatory factor	6.49	8.58	-2.09
TC1700010653.hg.1	730755	KRTAP2-3	keratin associated protein 2-3	7.62	9.71	-2.09
TC0300009468.hg.1	5584	PRKCI	protein kinase C iota	10.64	12.74	-2.1
TC0600009228.hg.1	221294	NT5DC1	5'-nucleotidase domain containing 1	7.93	10.03	-2.1
TC1600011546.hg.1	51090	PLLP	plasmolipin	6.35	8.45	-2.1
TC0600010060.hg.1	29074	MRPL18	mitochondrial ribosomal protein L18	6.13	8.23	-2.1
TC0400009024.hg.1	27236	ARFIP1	ADP ribosylation factor interacting protein 1	8.55	10.66	-2.11
TC1200007866.hg.1	6472	SHMT2	serine hydroxymethyltransferase 2	8.31	10.42	-2.11
TC0200012282.hg.1	64225	ATL2	atlastin GTPase 2	10.12	12.23	-2.11
TC1200008535.hg.1	2004	ELK3	ELK3, ETS transcription factor	10.28	12.39	-2.11
TC0800007949.hg.1	7013	TERF1	telomeric repeat binding factor 1	8.69	10.81	-2.12
TC0900010462.hg.1	55312	RFK	riboflavin kinase	6.97	9.11	-2.14
TC1400006519.hg.1	328	APEX1	apurinic/apyrimidinic endodeoxyribonuclease 1	6.39	8.53	-2.14
TC0500009422.hg.1	4869	NPM1	nucleophosmin 1	10.44	12.58	-2.14
TC1000006937.hg.1	84898	PLXDC2	plexin domain containing 2	7.38	9.53	-2.15
TC0600011438.hg.1	4050	LTB	lymphotoxin beta	7.85	10	-2.15
TC0800012433.hg.1	7163	TPD52	tumor protein D52	9.86	12.01	-2.15
TC0X00006770.hg.1	6611	SMS	spermine synthase	12.1	14.26	-2.16
TC1000012121.hg.1	4942	OAT	ornithine aminotransferase	10.06	12.22	-2.16
TC1600009420.hg.1	26156	RSL1D1	ribosomal L1 domain containing 1	8.65	10.81	-2.16
TC1900009588.hg.1	7675	ZNF121	zinc finger protein 121	8.64	10.8	-2.16
TC0400007556.hg.1	79644	SRD5A3	steroid 5 alpha-reductase 3	14.65	16.82	-2.17
TC1200008184.hg.1	64786	TBC1D15	TBC1 domain family member 15	7.73	9.9	-2.17
TC0300011801.hg.1	84864	RIOX2	ribosomal oxygenase 2	6.06	8.23	-2.17
TC0200010214.hg.1	55854	ZC3H15	zinc finger CCCH-type containing 15	9.68	11.86	-2.18
TC0800012444.hg.1	26986	PABPC1	poly(A) binding protein cytoplasmic 1	10.9	13.08	-2.18
TC1500010740.hg.1	56986	DTWD1	DTW domain containing 1	5.65	7.83	-2.18
TC1500007093.hg.1	8669	EIF3J	eukaryotic translation initiation factor 3 subunit J	7.06	9.24	-2.18
TC0100008517.hg.1	4774	NFIA	nuclear factor I A	5.28	7.47	-2.19
TC0100018499.hg.1	4582	MUC1	mucin 1, cell surface associated	5.71	7.9	-2.19
TC2000008439.hg.1	51575	ESF1	ESF1 nucleolar pre-rRNA processing protein homolog	6.16	8.36	-2.2
TC1400007209.hg.1	NA	NA	NA	5.54	7.74	-2.2
TC0300014081.hg.1	90407	TMEM41A	transmembrane protein 41A	10.86	13.06	-2.2
TC0100011592.hg.1	51133	KCTD3	potassium channel tetramerization domain containing 3	4.73	6.94	-2.21
TC0300013609.hg.1	55341	LSG1	large 60S subunit nuclear export GTPase 1	7.03	9.24	-2.21
TC1700011181.hg.1	23531	MMD	monocyte to macrophage differentiation associated	8.59	10.8	-2.21
TC0400007857.hg.1	374	AREG	amphiregulin	6.21	8.44	-2.23
TC0300012212.hg.1	4638	MYLK	myosin light chain kinase	5.31	7.54	-2.23
TC0100013796.hg.1	8761	PABPC4	poly(A) binding protein cytoplasmic 4	6.19	8.43	-2.24
TC0300013684.hg.1	7037	TFRC	transferrin receptor	5.93	8.18	-2.25
TC0800008550.hg.1	9166	EBAG9	estrogen receptor binding site associated, antigen, 9	9.83	12.08	-2.25
TC1100010405.hg.1	55327	LIN7C	lin-7 homolog C, crumbs cell polarity complex component	9.17	11.43	-2.26
TC1700007677.hg.1	11072	DUSP14	dual specificity phosphatase 14	7.26	9.52	-2.26
TC0100017860.hg.1	55127	HEATR1	HEAT repeat containing 1	6.2	8.46	-2.26
TC0X00006614.hg.1	10943	MSL3	MSL complex subunit 3	9.39	11.66	-2.27
TC1200006503.hg.1	2288	FKBP4	FK506 binding protein 4	6.78	9.05	-2.27
TC0100010686.hg.1	27101	CACYBP	calcyclin binding protein	8.61	10.88	-2.27
TC0800010360.hg.1	5591	PRKDC	protein kinase, DNA-activated, catalytic subunit	7.15	9.45	-2.3
TC0300006847.hg.1	9975	NR1D2	nuclear receptor subfamily 1 group D member 2	8.73	11.04	-2.31
TC0100017947.hg.1	23596	OPN3	opsin 3	7.13	9.44	-2.31
TC1200009913.hg.1	8531	YBX3	Y-box binding protein 3	12.17	14.48	-2.31
TC0900010623.hg.1	81689	ISCA1	iron-sulfur cluster assembly 1	5.81	8.14	-2.33
TC0200010021.hg.1	440926	H3F3AP4	H3 histone, family 3A, pseudogene 4	7.67	10.01	-2.34
TC1200008675.hg.1	7296	TXNRD1	thioredoxin reductase 1	10.79	13.13	-2.34
TC1800009285.hg.1	6139	RPL17	ribosomal protein L17	14.12	16.47	-2.35
TC1200008666.hg.1	7184	HSP90B1	heat shock protein 90 beta family member 1	15.05	17.41	-2.36
TC0500008568.hg.1	6558	SLC12A2	solute carrier family 12 member 2	4.65	7.02	-2.37
TC0600009127.hg.1	262	AMD1	adenosylmethionine decarboxylase 1	9.8	12.17	-2.37
TC1200011786.hg.1	9891	NUAK1	NUAK family kinase 1	8.63	11	-2.37
TC0200009978.hg.1	5163	PDK1	pyruvate dehydrogenase kinase 1	7.01	9.38	-2.37
TC0200010480.hg.1	51602	NOP58	NOP58 ribonucleoprotein	7.81	10.19	-2.38
TC0600014188.hg.1	9749	PHACTR2	phosphatase and actin regulator 2	7.45	9.83	-2.38
TC0Y00006730.hg.1	9086	EIF1AY	eukaryotic translation initiation factor 1A Y-linked	8.25	10.63	-2.38
TC0100014243.hg.1	55706	NDC1	NDC1 transmembrane nucleoporin	5.42	7.82	-2.4
TC1700012476.hg.1	114757	CYGB	cytoglobin	8.79	11.19	-2.4
TC0100006865.hg.1	57085	AGTRAP	angiotensin II receptor associated protein	7.09	9.5	-2.41
TC2000008310.hg.1	51605	TRMT6	tRNA methyltransferase 6	6.92	9.35	-2.43
TC0400007592.hg.1	10606	PAICS	phosphoribosylaminoimidazole carboxylase and phosphoribosylaminoimidazolesuccinocarboxamide synthase	6.64	9.07	-2.43
TC0200007111.hg.1	23160	WDR43	WD repeat domain 43	7.23	9.69	-2.46
TC1000007876.hg.1	9188	DDX21	DExD-box helicase 21	7.53	9.99	-2.46
TC0800008467.hg.1	528	ATP6V1C1	ATPase H+ transporting V1 subunit C1	8.45	10.91	-2.46
TC0500013232.hg.1	4090	SMAD5	SMAD family member 5	11.08	13.55	-2.47
TC1000008881.hg.1	4601	MXI1	MAX interactor 1, dimerization protein	8.39	10.87	-2.48
TC1400010620.hg.1	6617	SNAPC1	small nuclear RNA activating complex polypeptide 1	6.95	9.43	-2.48
TC0200014108.hg.1	84365	NIFK	nucleolar protein interacting with the FHA domain of MKI67	8.44	10.92	-2.48
TC0400008041.hg.1	5783	PTPN13	protein tyrosine phosphatase, non-receptor type 13	7.58	10.06	-2.48
TC0100016006.hg.1	54865	GPATCH4	G-patch domain containing 4	5.47	7.96	-2.49
TC0600012123.hg.1	667	DST	dystonin	15.5	18.01	-2.51
TC0700013581.hg.1	79689	STEAP4	STEAP4 metalloreductase	7.2	9.75	-2.55
TC1400007172.hg.1	6815	STYX	serine/threonine/tyrosine interacting protein	8.88	11.46	-2.58
TC1100012121.hg.1	114908	TMEM123	transmembrane protein 123	13.7	16.3	-2.6
TC1500007601.hg.1	51495	HACD3	3-hydroxyacyl-CoA dehydratase 3	8.77	11.39	-2.62
TC0100011621.hg.1	7042	TGFB2	transforming growth factor beta 2	9.3	11.93	-2.63
TC0100018528.hg.1	8804	CREG1	cellular repressor of E1A stimulated genes 1	7.7	10.33	-2.63
TC0X00006789.hg.1	10447	FAM3C	family with sequence similarity 3 member C	14.2	16.85	-2.65
TC1800007014.hg.1	1829	DSG2	desmoglein 2	11.41	14.07	-2.66
TC0200007506.hg.1	4072	EPCAM	epithelial cell adhesion molecule	9.33	12.01	-2.68
TC0100016676.hg.1	80267	EDEM3	ER degradation enhancing alpha-mannosidase like protein 3	6.87	9.55	-2.68
TC1800009286.hg.1	100526842	RPL17-C18orf32	RPL17-C18orf32 readthrough	12.66	15.36	-2.7
TC1500007926.hg.1	5955	RCN2	reticulocalbin 2	7.14	9.89	-2.75
TC0800010765.hg.1	23471	TRAM1	translocation associated membrane protein 1	14.59	17.35	-2.76
TC1800008385.hg.1	1825	DSC3	desmocollin 3	9.83	12.61	-2.78
TC0200007144.hg.1	253558	LCLAT1	lysocardiolipin acyltransferase 1	6.95	9.76	-2.81
TC0600012314.hg.1	1303	COL12A1	collagen type XII alpha 1 chain	8.5	11.36	-2.86
TC1500009921.hg.1	55075	UACA	uveal autoantigen with coiled-coil domains and ankyrin repeats	6.91	9.77	-2.86
TC0400011014.hg.1	6374	CXCL5	C-X-C motif chemokine ligand 5	9.2	12.06	-2.86
TC0X00008794.hg.1	6535	SLC6A8	solute carrier family 6 member 8	8.36	11.24	-2.88
TC1800008779.hg.1	4677	NARS	asparaginyl-tRNA synthetase	8.89	11.78	-2.89
TC0400008902.hg.1	6059	ABCE1	ATP binding cassette subfamily E member 1	6.82	9.75	-2.93
TC2100007821.hg.1	9510	ADAMTS1	ADAM metallopeptidase with thrombospondin type 1 motif 1	8.98	11.91	-2.93
TC0600014328.hg.1	28962	OSTM1	osteoclastogenesis associated transmembrane protein 1	10.92	13.92	-3
TC1100011838.hg.1	8301	PICALM	phosphatidylinositol binding clathrin assembly protein	11.91	14.99	-3.08
TC0100011777.hg.1	3020	H3F3A	H3 histone family member 3A	7.96	11.17	-3.21
TC0X00008724.hg.1	3149	HMGB3	high mobility group box 3	9.98	13.24	-3.26
TC0200010502.hg.1	150864	FAM117B	family with sequence similarity 117 member B	5.77	9.04	-3.27
TC0500007868.hg.1	9522	SCAMP1	secretory carrier membrane protein 1	7.74	11.03	-3.29
TC0200006831.hg.1	7447	VSNL1	visinin like 1	7.04	10.34	-3.3
TC0600009142.hg.1	84154	RPF2	ribosome production factor 2 homolog	7.17	10.5	-3.33
TC0200006703.hg.1	245973	ATP6V1C2	ATPase H+ transporting V1 subunit C2	5.96	9.72	-3.76
TC1400008919.hg.1	1073	CFL2	cofilin 2	8.39	12.21	-3.82
TC1200010481.hg.1	5756	TWF1	twinfilin actin binding protein 1	8.52	12.35	-3.83
TC1600008141.hg.1	865	CBFB	core-binding factor subunit beta	8.91	12.78	-3.87
TC0200015349.hg.1	3329	HSPD1	heat shock protein family D (Hsp60) member 1	6.1	10.04	-3.94
TC0100014988.hg.1	2152	F3	coagulation factor III, tissue factor	11.64	15.62	-3.98

## Sheet: Table E6 Hypoxia genes all 200
Source Id	Gene Symbol	Gene Description
ADM	ADM	adrenomedullin [Source:HGNC Symbol;Acc:H...
ADORA2B	ADORA2B	adenosine A2b receptor [Source:HGNC Symb...
AK4	AK4	adenylate kinase 4 [Source:HGNC Symbol;A...
AKAP12	AKAP12	A-kinase anchoring protein 12 [Source:HG...
ALDOA	ALDOA	aldolase, fructose-bisphosphate A [Sourc...
ALDOB	ALDOB	aldolase, fructose-bisphosphate B [Sourc...
ALDOC	ALDOC	aldolase, fructose-bisphosphate C [Sourc...
AMPD3	AMPD3	adenosine monophosphate deaminase 3 [Sou...
ANGPTL4	ANGPTL4	angiopoietin like 4 [Source:HGNC Symbol;...
ANKZF1	ANKZF1	ankyrin repeat and zinc finger peptidyl ...
ANXA2	ANXA2	annexin A2 [Source:HGNC Symbol;Acc:HGNC:...
ATF3	ATF3	activating transcription factor 3 [Sourc...
ATP7A	ATP7A	ATPase copper transporting alpha [Source...
B3GALT6	B3GALT6	beta-1,3-galactosyltransferase 6 [Source...
B4GALNT2	B4GALNT2	beta-1,4-N-acetyl-galactosaminyltransfer...
BCAN	BCAN	brevican [Source:HGNC Symbol;Acc:HGNC:23...
BCL2	BCL2	BCL2 apoptosis regulator [Source:HGNC Sy...
BGN	BGN	biglycan [Source:HGNC Symbol;Acc:HGNC:1044]
BHLHE40	BHLHE40	basic helix-loop-helix family member e40...
BNIP3L	BNIP3L	BCL2 interacting protein 3 like [Source:...
BRS3	BRS3	bombesin receptor subtype 3 [Source:HGNC...
BTG1	BTG1	BTG anti-proliferation factor 1 [Source:...
CA12	CA12	carbonic anhydrase 12 [Source:HGNC Symbo...
CASP6	CASP6	caspase 6 [Source:HGNC Symbol;Acc:HGNC:1...
CAV1	CAV1	caveolin 1 [Source:HGNC Symbol;Acc:HGNC:...
CCNG2	CCNG2	cyclin G2 [Source:HGNC Symbol;Acc:HGNC:1...
CCRN4L	NOCT	nocturnin [Source:HGNC Symbol;Acc:HGNC:1...
CDKN1A	CDKN1A	cyclin dependent kinase inhibitor 1A [So...
CDKN1B	CDKN1B	cyclin dependent kinase inhibitor 1B [So...
CDKN1C	CDKN1C	cyclin dependent kinase inhibitor 1C [So...
CHST2	CHST2	carbohydrate sulfotransferase 2 [Source:...
CHST3	CHST3	carbohydrate sulfotransferase 3 [Source:...
CITED2	CITED2	Cbp/p300 interacting transactivator with...
COL5A1	COL5A1	collagen type V alpha 1 chain [Source:HG...
CP	CP	ceruloplasmin [Source:HGNC Symbol;Acc:HG...
CSRP2	CSRP2	cysteine and glycine rich protein 2 [Sou...
CTGF	CCN2	cellular communication network factor 2 ...
CXCR4	CXCR4	C-X-C motif chemokine receptor 4 [Source...
CXCR7	ACKR3	atypical chemokine receptor 3 [Source:HG...
CYR61	CCN1	cellular communication network factor 1 ...
DCN	DCN	decorin [Source:HGNC Symbol;Acc:HGNC:2705]
DDIT3	DDIT3	DNA damage inducible transcript 3 [Sourc...
DDIT4	DDIT4	DNA damage inducible transcript 4 [Sourc...
DPYSL4	DPYSL4	dihydropyrimidinase like 4 [Source:HGNC ...
DTNA	DTNA	dystrobrevin alpha [Source:HGNC Symbol;A...
DUSP1	DUSP1	dual specificity phosphatase 1 [Source:H...
EDN2	EDN2	endothelin 2 [Source:HGNC Symbol;Acc:HGN...
EFNA1	EFNA1	ephrin A1 [Source:HGNC Symbol;Acc:HGNC:3...
EFNA3	EFNA3	ephrin A3 [Source:HGNC Symbol;Acc:HGNC:3...
EGFR	EGFR	epidermal growth factor receptor [Source...
ENO1	ENO1	enolase 1 [Source:HGNC Symbol;Acc:HGNC:3...
ENO2	ENO2	enolase 2 [Source:HGNC Symbol;Acc:HGNC:3...
ENO3	ENO3	enolase 3 [Source:HGNC Symbol;Acc:HGNC:3...
ERO1L	ERO1A	endoplasmic reticulum oxidoreductase 1 a...
ERRFI1	ERRFI1	ERBB receptor feedback inhibitor 1 [Sour...
ETS1	ETS1	ETS proto-oncogene 1, transcription fact...
EXT1	EXT1	exostosin glycosyltransferase 1 [Source:...
F3	F3	coagulation factor III, tissue factor [S...
FAM162A	FAM162A	family with sequence similarity 162 memb...
FBP1	FBP1	fructose-bisphosphatase 1 [Source:HGNC S...
FOS	FOS	Fos proto-oncogene, AP-1 transcription f...
FOSL2	FOSL2	FOS like 2, AP-1 transcription factor su...
FOXO3	FOXO3	forkhead box O3 [Source:HGNC Symbol;Acc:...
GAA	GAA	alpha glucosidase [Source:HGNC Symbol;Ac...
GALK1	GALK1	galactokinase 1 [Source:HGNC Symbol;Acc:...
GAPDH	GAPDH	glyceraldehyde-3-phosphate dehydrogenase...
GAPDHS	GAPDHS	glyceraldehyde-3-phosphate dehydrogenase...
GBE1	GBE1	1,4-alpha-glucan branching enzyme 1 [Sou...
GCK	GCK	glucokinase [Source:HGNC Symbol;Acc:HGNC...
GCNT2	GCNT2	glucosaminyl (N-acetyl) transferase 2 (I...
GLRX	GLRX	glutaredoxin [Source:HGNC Symbol;Acc:HGN...
GPC1	GPC1	glypican 1 [Source:HGNC Symbol;Acc:HGNC:...
GPC3	GPC3	glypican 3 [Source:HGNC Symbol;Acc:HGNC:...
GPC4	GPC4	glypican 4 [Source:HGNC Symbol;Acc:HGNC:...
GPI	GPI	glucose-6-phosphate isomerase [Source:HG...
GRHPR	GRHPR	glyoxylate and hydroxypyruvate reductase...
GYS1	GYS1	glycogen synthase 1 [Source:HGNC Symbol;...
HAS1	HAS1	hyaluronan synthase 1 [Source:HGNC Symbo...
HDLBP	HDLBP	high density lipoprotein binding protein...
HEXA	HEXA	hexosaminidase subunit alpha [Source:HGN...
HK1	HK1	hexokinase 1 [Source:HGNC Symbol;Acc:HGN...
HK2	HK2	hexokinase 2 [Source:HGNC Symbol;Acc:HGN...
HMOX1	HMOX1	heme oxygenase 1 [Source:HGNC Symbol;Acc...
HOXB9	HOXB9	homeobox B9 [Source:HGNC Symbol;Acc:HGNC...
HS3ST1	HS3ST1	heparan sulfate-glucosamine 3-sulfotrans...
HSPA5	HSPA5	heat shock protein family A (Hsp70) memb...
IDS	IDS	iduronate 2-sulfatase [Source:HGNC Symbo...
IER3	IER3	immediate early response 3 [Source:HGNC ...
IGFBP1	IGFBP1	insulin like growth factor binding prote...
IGFBP3	IGFBP3	insulin like growth factor binding prote...
IL6	IL6	interleukin 6 [Source:HGNC Symbol;Acc:HG...
ILVBL	ILVBL	ilvB acetolactate synthase like [Source:...
INHA	INHA	inhibin subunit alpha [Source:HGNC Symbo...
IRS2	IRS2	insulin receptor substrate 2 [Source:HGN...
ISG20	ISG20	interferon stimulated exonuclease gene 2...
JMJD6	JMJD6	jumonji domain containing 6, arginine de...
JUN	JUN	Jun proto-oncogene, AP-1 transcription f...
KDELR3	KDELR3	KDEL endoplasmic reticulum protein reten...
KDM3A	KDM3A	lysine demethylase 3A [Source:HGNC Symbo...
KIF5A	KIF5A	kinesin family member 5A [Source:HGNC Sy...
KLF6	KLF6	KLF transcription factor 6 [Source:HGNC ...
KLF7	KLF7	KLF transcription factor 7 [Source:HGNC ...
KLHL24	KLHL24	kelch like family member 24 [Source:HGNC...
LALBA	LALBA	lactalbumin alpha [Source:HGNC Symbol;Ac...
LARGE	LARGE1	LARGE xylosyl- and glucuronyltransferase...
LDHA	LDHA	lactate dehydrogenase A [Source:HGNC Sym...
LDHC	LDHC	lactate dehydrogenase C [Source:HGNC Sym...
LOX	LOX	lysyl oxidase [Source:HGNC Symbol;Acc:HG...
LXN	LXN	latexin [Source:HGNC Symbol;Acc:HGNC:13347]
MAFF	MAFF	MAF bZIP transcription factor F [Source:...
MAP3K1	MAP3K1	mitogen-activated protein kinase kinase ...
MIF	MIF	macrophage migration inhibitory factor [...
MT1E	MT1E	metallothionein 1E [Source:HGNC Symbol;A...
MT2A	MT2A	metallothionein 2A [Source:HGNC Symbol;A...
MXI1	MXI1	MAX interactor 1, dimerization protein [...
MYH9	MYH9	myosin heavy chain 9 [Source:HGNC Symbol...
NAGK	NAGK	N-acetylglucosamine kinase [Source:HGNC ...
NCAN	NCAN	neurocan [Source:HGNC Symbol;Acc:HGNC:2465]
NDRG1	NDRG1	N-myc downstream regulated 1 [Source:HGN...
NDST1	NDST1	N-deacetylase and N-sulfotransferase 1 [...
NDST2	NDST2	N-deacetylase and N-sulfotransferase 2 [...
NEDD4L	NEDD4L	NEDD4 like E3 ubiquitin protein ligase [...
NFIL3	NFIL3	nuclear factor, interleukin 3 regulated ...
NR3C1	NR3C1	nuclear receptor subfamily 3 group C mem...
P4HA1	P4HA1	prolyl 4-hydroxylase subunit alpha 1 [So...
P4HA2	P4HA2	prolyl 4-hydroxylase subunit alpha 2 [So...
PAM	PAM	peptidylglycine alpha-amidating monooxyg...
PCK1	PCK1	phosphoenolpyruvate carboxykinase 1 [Sou...
PDGFB	PDGFB	platelet derived growth factor subunit B...
PDK1	PDK1	pyruvate dehydrogenase kinase 1 [Source:...
PDK3	PDK3	pyruvate dehydrogenase kinase 3 [Source:...
PFKFB3	PFKFB3	6-phosphofructo-2-kinase/fructose-2,6-bi...
PFKL	PFKL	phosphofructokinase, liver type [Source:...
PFKP	PFKP	phosphofructokinase, platelet [Source:HG...
PGAM2	PGAM2	phosphoglycerate mutase 2 [Source:HGNC S...
PGF	PGF	placental growth factor [Source:HGNC Sym...
PGK1	PGK1	phosphoglycerate kinase 1 [Source:HGNC S...
PGM1	PGM1	phosphoglucomutase 1 [Source:HGNC Symbol...
PGM2	PGM2	phosphoglucomutase 2 [Source:HGNC Symbol...
PHKG1	PHKG1	phosphorylase kinase catalytic subunit g...
PIM1	PIM1	Pim-1 proto-oncogene, serine/threonine k...
PKLR	PKLR	pyruvate kinase L/R [Source:HGNC Symbol;...
PKP1	PKP1	plakophilin 1 [Source:HGNC Symbol;Acc:HG...
PLAC8	PLAC8	placenta associated 8 [Source:HGNC Symbo...
PLAUR	PLAUR	plasminogen activator, urokinase recepto...
PLIN2	PLIN2	perilipin 2 [Source:HGNC Symbol;Acc:HGNC...
PNRC1	PNRC1	proline rich nuclear receptor coactivato...
PPARGC1A	PPARGC1A	PPARG coactivator 1 alpha [Source:HGNC S...
PPFIA4	PPFIA4	PTPRF interacting protein alpha 4 [Sourc...
PPP1R15A	PPP1R15A	protein phosphatase 1 regulatory subunit...
PPP1R3C	PPP1R3C	protein phosphatase 1 regulatory subunit...
PRDX5	PRDX5	peroxiredoxin 5 [Source:HGNC Symbol;Acc:...
PRKCA	PRKCA	protein kinase C alpha [Source:HGNC Symb...
PRKCDBP	CAVIN3	caveolae associated protein 3 [Source:HG...
PTRF	CAVIN1	caveolae associated protein 1 [Source:HG...
PYGM	PYGM	glycogen phosphorylase, muscle associate...
RBPJ	RBPJ	recombination signal binding protein for...
RORA	RORA	RAR related orphan receptor A [Source:HG...
RRAGD	RRAGD	Ras related GTP binding D [Source:HGNC S...
S100A4	S100A4	S100 calcium binding protein A4 [Source:...
SAP30	SAP30	Sin3A associated protein 30 [Source:HGNC...
SCARB1	SCARB1	scavenger receptor class B member 1 [Sou...
SDC2	SDC2	syndecan 2 [Source:HGNC Symbol;Acc:HGNC:...
SDC3	SDC3	syndecan 3 [Source:HGNC Symbol;Acc:HGNC:...
SDC4	SDC4	syndecan 4 [Source:HGNC Symbol;Acc:HGNC:...
SELENBP1	SELENBP1	selenium binding protein 1 [Source:HGNC ...
SERPINE1	SERPINE1	serpin family E member 1 [Source:HGNC Sy...
SIAH2	SIAH2	siah E3 ubiquitin protein ligase 2 [Sour...
SLC25A1	SLC25A1	solute carrier family 25 member 1 [Sourc...
SLC2A1	SLC2A1	solute carrier family 2 member 1 [Source...
SLC2A3	SLC2A3	solute carrier family 2 member 3 [Source...
SLC2A5	SLC2A5	solute carrier family 2 member 5 [Source...
SLC37A4	SLC37A4	solute carrier family 37 member 4 [Sourc...
SLC6A6	SLC6A6	solute carrier family 6 member 6 [Source...
SRPX	SRPX	sushi repeat containing protein X-linked...
STBD1	STBD1	starch binding domain 1 [Source:HGNC Sym...
STC1	STC1	stanniocalcin 1 [Source:HGNC Symbol;Acc:...
STC2	STC2	stanniocalcin 2 [Source:HGNC Symbol;Acc:...
SULT2B1	SULT2B1	sulfotransferase family 2B member 1 [Sou...
TES	TES	testin LIM domain protein [Source:HGNC S...
TGFB3	TGFB3	transforming growth factor beta 3 [Sourc...
TGFBI	TGFBI	transforming growth factor beta induced ...
TGM2	TGM2	transglutaminase 2 [Source:HGNC Symbol;A...
TIPARP	TIPARP	TCDD inducible poly(ADP-ribose) polymera...
TKTL1	TKTL1	transketolase like 1 [Source:HGNC Symbol...
TMEM45A	TMEM45A	transmembrane protein 45A [Source:HGNC S...
TNFAIP3	TNFAIP3	TNF alpha induced protein 3 [Source:HGNC...
TPBG	TPBG	trophoblast glycoprotein [Source:HGNC Sy...
TPD52	TPD52	tumor protein D52 [Source:HGNC Symbol;Ac...
TPI1	TPI1	triosephosphate isomerase 1 [Source:HGNC...
TPST2	TPST2	tyrosylprotein sulfotransferase 2 [Sourc...
UGP2	UGP2	UDP-glucose pyrophosphorylase 2 [Source:...
VEGFA	VEGFA	vascular endothelial growth factor A [So...
VHL	VHL	von Hippel-Lindau tumor suppressor [Sour...
VLDLR	VLDLR	very low density lipoprotein receptor [S...
WISP2	CCN5	cellular communication network factor 5 ...
WSB1	WSB1	WD repeat and SOCS box containing 1 [Sou...
XPNPEP1	XPNPEP1	X-prolyl aminopeptidase 1 [Source:HGNC S...
ZFP36	ZFP36	ZFP36 ring finger protein [Source:HGNC S...
ZNF292	ZNF292	zinc finger protein 292 [Source:HGNC Sym...

## Sheet: Table E7 Hypoxia genes in AEC
Source Id	Gene Symbol	Gene Description
AKAP12	AKAP12	A-kinase anchoring protein 12 [Source:HG...
ALDOC	ALDOC	aldolase, fructose-bisphosphate C [Sourc...
AMPD3	AMPD3	adenosine monophosphate deaminase 3 [Sou...
ANGPTL4	ANGPTL4	angiopoietin like 4 [Source:HGNC Symbol;...
ANXA2	ANXA2	annexin A2 [Source:HGNC Symbol;Acc:HGNC:...
ATF3	ATF3	activating transcription factor 3 [Sourc...
BCL2	BCL2	BCL2 apoptosis regulator [Source:HGNC Sy...
CHST3	CHST3	carbohydrate sulfotransferase 3 [Source:...
CSRP2	CSRP2	cysteine and glycine rich protein 2 [Sou...
DDIT3	DDIT3	DNA damage inducible transcript 3 [Sourc...
DDIT4	DDIT4	DNA damage inducible transcript 4 [Sourc...
EFNA1	EFNA1	ephrin A1 [Source:HGNC Symbol;Acc:HGNC:3...
ENO2	ENO2	enolase 2 [Source:HGNC Symbol;Acc:HGNC:3...
ETS1	ETS1	ETS proto-oncogene 1, transcription fact...
GPC3	GPC3	glypican 3 [Source:HGNC Symbol;Acc:HGNC:...
HK1	HK1	hexokinase 1 [Source:HGNC Symbol;Acc:HGN...
HMOX1	HMOX1	heme oxygenase 1 [Source:HGNC Symbol;Acc...
HSPA5	HSPA5	heat shock protein family A (Hsp70) memb...
IER3	IER3	immediate early response 3 [Source:HGNC ...
IL6	IL6	interleukin 6 [Source:HGNC Symbol;Acc:HG...
JMJD6	JMJD6	jumonji domain containing 6, arginine de...
JUN	JUN	Jun proto-oncogene, AP-1 transcription f...
KDELR3	KDELR3	KDEL endoplasmic reticulum protein reten...
KLF6	KLF6	KLF transcription factor 6 [Source:HGNC ...
MAFF	MAFF	MAF bZIP transcription factor F [Source:...
MIF	MIF	macrophage migration inhibitory factor [...
MT2A	MT2A	metallothionein 2A [Source:HGNC Symbol;A...
MYH9	MYH9	myosin heavy chain 9 [Source:HGNC Symbol...
NAGK	NAGK	N-acetylglucosamine kinase [Source:HGNC ...
NDRG1	NDRG1	N-myc downstream regulated 1 [Source:HGN...
NR3C1	NR3C1	nuclear receptor subfamily 3 group C mem...
P4HA1	P4HA1	prolyl 4-hydroxylase subunit alpha 1 [So...
P4HA2	P4HA2	prolyl 4-hydroxylase subunit alpha 2 [So...
PDGFB	PDGFB	platelet derived growth factor subunit B...
PDK1	PDK1	pyruvate dehydrogenase kinase 1 [Source:...
PGF	PGF	placental growth factor [Source:HGNC Sym...
PGM1	PGM1	phosphoglucomutase 1 [Source:HGNC Symbol...
PKP1	PKP1	plakophilin 1 [Source:HGNC Symbol;Acc:HG...
PPP1R15A	PPP1R15A	protein phosphatase 1 regulatory subunit...
RBPJ	RBPJ	recombination signal binding protein for...
SDC3	SDC3	syndecan 3 [Source:HGNC Symbol;Acc:HGNC:...
SERPINE1	SERPINE1	serpin family E member 1 [Source:HGNC Sy...
SIAH2	SIAH2	siah E3 ubiquitin protein ligase 2 [Sour...
STC2	STC2	stanniocalcin 2 [Source:HGNC Symbol;Acc:...
TES	TES	testin LIM domain protein [Source:HGNC S...
TGFBI	TGFBI	transforming growth factor beta induced ...
TPBG	TPBG	trophoblast glycoprotein [Source:HGNC Sy...
TPST2	TPST2	tyrosylprotein sulfotransferase 2 [Sourc...
VEGFA	VEGFA	vascular endothelial growth factor A [So...
ZFP36	ZFP36	ZFP36 ring finger protein [Source:HGNC S...
